# Supplementary material for: Super-pangenome analyses highlight genomic diversity and structural variation across wild and cultivated tomato species
Source: Nat Genet. 2023 Apr 6;55(5):852–60. doi: 10.1038/s41588-023-01340-y (PMC10181942; doi:10.1038/s41588-023-01340-y)
Supplement: Supplementary file 4 — Supplementary Tables 1–26. [file 41588_2023_1340_MOESM4_ESM.xlsx]

## Sheet: 1
Supplementary Table 1. Statistics of PacBio sub-reads within genome seuqiencing of the 11 tomato accessions.
Species	Fragment size	Cell number	Read number	Base number (bp)	Coverage (×)	Sub-reads N50 (bp)	Average sub-read (bp)	Longest sub-read (bp)
S. lycopersicoides (LA2951)	20 kb	2	1750498	35709035249	24.79	29046	20399	244983
S. habrochaites (LA1777)	20 kb	6	3657261	30311167709	32.425	11356	8288	129689
S. chilense (LA1969)	20 kb	5	3704902	35661405776	37.4835	15446	9625	79836
S. peruvianum (LA0446)	20 kb	7	2808710	30994056210	35.6442	16595	11035	77280
S. corneliomulleri (LA1331)	20 kb	6	3671116	33631856901	38.7352	14331	9161	101277
S. neorickii (LA0247)	20 kb	7	2569337	30599587309	36.4906	17480	11910	91702
S. chmielewskii (LA1028)	20 kb	7	2755038	30955342550	37.5339	16789	11236	104521
S. pimpinellifolium (LA1547)	20 kb	6	2421136	30572047806	36.6058	18369	12627	86663
S. galapagense (LA0436)	20 kb	11	7934320	79431239805	95.7557	14969	10011	141015
S. lycopersicum var. cerasiforme (LA1464)	20 kb	6	3026462	30874984405	36.6321	15538	10202	102865
S. lycopersicum (M82)	20 kb	5	3627469	31755194177	37.39	13386	8754	133344

## Sheet: 2
Supplementary Table 2. Summary of Hi-C data of the 11 tomato accessions.
Species	Insert size (bp)	Read pairs	Base number (bp)	Coverage (×)	Uniquely mapping pairs	Valid interaction pairs	Valid interaction rate (%)
S. lycopersicoides (LA2951)	300~700	121990662	36539862004	25.36	65643407	45448816	69.2359
S. habrochaites (LA1777)	300~700	159416596	47746344508	50.44	72748399	53661007	73.7625
S. chilense (LA1969)	300~700	129405949	38757738326	42.43	47387406	34082679	71.9235
S. peruvianum (LA0446)	300~700	143589094	43012636622	49.59	73177320	54984304	75.1385
S. corneliomulleri (LA1331)	300~700	118835339	35650601700	40.67	56277293	40219425	71.4665
S. neorickii (LA0247)	300~700	141792195	42476407802	54.58	103780282	93024313	89.6358
S. chmielewskii (LA1028)	300~700	156109664	46764311146	60.74	116387820	95627602	82.1629
S. pimpinellifolium (LA1547)	300~700	133328470	39945404326	49.78	98251008	84721897	86.2301
S. galapagense (LA0436)	300~700	138081246	41365137046	49	99859821	87293024	87.4156
S. lycopersicum var. cerasiforme (LA1464)	300~700	142884659	42753520662	54.94	107178524	91283219	85.1693
S. lycopersicum (M82)	300~700	140769012	42167690996	47.87	78699174	63570726	80.7769

## Sheet: 3
Supplementary Table 3. Summary of Illumina data for the 11 tomato accessions.
Species	Base number	Estimated genome size (Gb)	Coverage (×)	Q20	Q30
S. lycopersicoides (LA2951)	70.83 Gb	1.43963	49.2	0.9726	0.9243
S. habrochaites (LA1777)	73.80 Gb	0.934887	78.94	0.9775	0.9469
S. chilense (LA1969)	73.00 Gb	0.951388	76.73	0.9689	0.9242
S. peruvianum (LA0446)	73.29 Gb	0.869601	84.28	0.977	0.9463
S. corneliomulleri (LA1331)	71.84 Gb	0.868157	82.75	0.9766	0.9459
S. neorickii (LA0247)	76.15 Gb	0.838564	90.81	0.9782	0.9489
S. chmielewskii (LA1028)	67.72 Gb	0.824747	82.11	0.9754	0.9433
S. pimpinellifolium (LA1547)	70.83 Gb	0.835161	84.81	0.9799	0.9518
S. galapagense (LA0436)	74.52 Gb	0.829567	89.83	0.9796	0.9502
S. lycopersicum var. cerasiforme (LA1464)	71.27 Gb	0.842833	84.56	0.9803	0.953
S. lycopersicum (M82)	69.33 Gb	0.849216	0.8164	0.9758	0.9401
Note: The estimated genome size (based on the results of survey) was used in sequencing depth estimation.

## Sheet: 4
Supplementary Table 4. Summary of BioNano data collection and genome maps for the wild tomato S. galapagense.
Categories	No. of molecule/genome maps	Total length (Gb)	Coverage (×)	Molecule/map N50 (kb)	Longest molecule/map (kb)	Average molecule/scaffold (Mb)
Single molecules (> 150 kb)	712934	177.2	213.618	246.2	2443	0.24855
Genome maps	755	0.909	1.07	1689	10400	1.205
Note: The estimated genome size from genome survey was used in sequencing depth estimation.

## Sheet: 5
Supplementary Table 5. Summary of assembly results for the S. galapagense genome.
Strategies	Mertrics	Contig	Scaffold
SMRT assembly	Total number	222	-
	Genome size (bp)	804442346	-
	Max length (bp)	37838832	-
	Min length (bp)	15144	-
	N50 size (bp)	15538168	-
	N90 size (bp)	4447803	-
Bio nano hybrid assembly	Total number	-	195
	Genome size (bp)	-	805388557
	Max length (bp)	-	47579721
	Min length (bp)	-	15144
	N50 size (bp)	-	21211589
	N90 size (bp)	-	5458330
Hi-C scaffolding and gap filling	Total number	-	40
	Genome size (bp)	-	805388557
	Max length (bp)	-	96300770
	Min length (bp)	-	15144
	N50 size (bp)	-	67629715
	N90 size (bp)	-	54593675

## Sheet: 6
Supplementary Table 6. Summary of assembly results for the ten other representative Solanum accessions.
Sample	S. lycopersicoides (LA2951)	S. habrochaites (LA1777)	S. chilense (LA1969)	S. peruvianum (LA0446)	S. corneliomulleri (LA1331)	S. neorickii (LA0247)	S. chmielewskii (LA1028)	S. pimpinellifolium (LA1547)	S. lycopersicum var. cerasiforme (LA1464)	S. lycopersicum (M82)
Level	Contig	Contig	Contig	Contig	Contig	Contig	Contig	Contig	Contig	Contig
Total number	3967	4651	4954	3651	6040	819	829	787	725	6418
Genome size (bp)	1200539622	959608832	916467553	867281726	876605492	778227312	769966005	802515475	778232279	880907759
Max length (bp)	6000000	16091112	7704830	15110687	7633995	9901441	9756097	13510165	13462198	4853304
Min length (bp)	8464	2765	1487	2629	2616	7830	2545	6749	1816	1206
N50 size (bp)	578966	546092	425180	677888	448701	2078581	2002032	3691447	2513093	600000
L50	513	434	524	301	461	110	117	67	97	402
N90 size (bp)	111582	86181	65271	100000	54037	554742	532008	623721	638796	40639
Level	Scaffold	Scaffold	Scaffold	Scaffold	Scaffold	Scaffold	Scaffold	Scaffold	Scaffold	Scaffold
Total number	1175	2500	2055	1766	3065	378	335	439	334	5165
Genome size (bp)	1200818822	959697974	916718114	867470226	876902794	778271412	770015405	802550176	778271379	881033059
Max length (bp)	135971647	98302890	92375914	95138171	86881263	96012830	89956309	89038809	89983042	81465427
Min length (bp)	8464	2765	1487	2629	2616	7830	2545	6749	1816	1206
N50 size (bp)	91091089	68069457	67666041	64491067	64290720	60280560	61827019	64821344	62621991	54559284
L50	6	7	7	6	7	6	6	6	6	8
N90 size (bp)	72984407	120882	130468	51647616	145387	46245011	46058823	45958143	42333362	40854
Note: only sequens > 1 kb are considered.
		˙

## Sheet: 7
Supplementary Table 7. Summary of assembled chromosome length for the 11 representative Solanum accessions.
Samples	Sly01	Sly02	Sly03	Sly04	Sly05	Sly06	Sly07	Sly08	Sly09	Sly10	Sly11	Sly12
S. galapagense (LA0436)	94599990	55358841	66008895	65732149	68297746	48584313	69368128	64917560	70578874	67925585	54306296	67752340
S. neorickii (LA0247)	96012830	52523390	61249513	62418564	60280560	46245011	62613428	56880510	67706361	59327644	49033269	57864422
S. lycopersicoides (LA2951)	135971647	80044956	77972592	91091089	99135207	86602420	92692767	83794913	107495886	86387062	72984407	93284854
S. chmielewskii (LA1028)	89956309	52101270	61827019	62026542	61317095	46058823	63833227	57355767	66153809	62804844	50500208	60961260
S. corneliomulleri (LA1331)	86881263	57835408	64290720	62891823	64623918	52625011	68297561	60388076	71360632	64864038	55179034	67673043
S. lycopersicum var. cerasiforme (LA1464)	89983042	50496989	61963275	61112872	62621991	42333362	64179012	60179698	66558448	62721365	51529931	63184062
S. habrochaites (LA1777)	98302890	57850000	67651907	68069457	71008346	51461753	72228083	63605485	77588529	70022914	59653198	68528010
S. lycopersicum (M82)	81465427	49164824	56813366	57342247	54559284	40293557	59428346	54353433	61417961	55336967	47644635	59055597
S. chilense (LA1969)	92375914	60599149	67666041	70985566	68195039	49297773	61859071	67487321	74217767	67892777	56099377	71082938
S. peruvianum (LA0446)	95138171	54442371	64491067	64306755	64318186	51647616	70723554	63347781	72810806	66832946	59712592	69411536
S. pimpinellifolium (LA1547)	89038809	48490255	63090921	64464110	65151836	45958143	64821344	66175916	67588207	64091401	53730112	68036423

## Sheet: 8
Supplementary Table 8. Genome completeness assement based on mapping of resequencing short reads.
Categories	S. lycopersicoides (LA2951)		S. habrochaites (LA1777)		S. chilense (LA1969)		S. peruvianum (LA0446)		S. corneliomulleri (LA1331)		S. neorickii (LA0247)		S. chmielewskii (LA1028)		S. pimpinellifolium (LA1547)		S. galapagense (LA0436)		S. lycopersicum var. cerasiforme (LA1464)		S. lycopersicum (M82)
	Number	Percent (%)	Number	Percent (%)	Number	Percent (%)	Number	Percent (%)	Number	Percent (%)	Number	Percent (%)	Number	Percent (%)	Number	Percent (%)	Number	Percent (%)	Number	Percent (%)	Number	Percent (%)
Short reads	141241831	0.995022	402398342	0.9999	427503452	0.9994	439362591	0.9999	406274148	0.9999	482337394	0.9999	436172755	0.9999	459919325	0.999958	495181324	0.9932	461699757	0.9999	457540639	0.9796

## Sheet: 9
Supplementary Table 9. Genome completeness evaluated by mapping ESTs.
Range of length (bp)	S. lycopersicoides (LA2951)			S. habrochaites (LA1777)			S. chilense (LA1969)			S. peruvianum (LA0446)			S. corneliomulleri (LA1331)			S. neorickii (LA0247)			S. chmielewskii (LA1028)			S. pimpinellifolium (LA1547)			S. galapagense (LA0436)			S. lycopersicum var. cerasiforme (LA1464)			S. lycopersicum (M82)
	Total number	Aligned number	Percent	Total number	Aligned number	Percent	Total number	Aligned number	Percent	Total number	Aligned number	Percent	Total number	Aligned number	Percent	Total number	Aligned number	Percent	Total number	Aligned number	Percent	Total number	Aligned number	Percent	Total number	Aligned number	Percent	Total number	Aligned number	Percent	Total number	Aligned number	Percent
All	93208	92263	0.9899	94185	56374	0.5985	94762	94320	0.9953	89699	89281	0.9953	85762	85241	0.9939	68014	67222	0.9884	90854	89990	0.9905	89841	89345	0.9945	89394	88962	0.9952	88881	88383	0.9944	79127	78069	0.9866
>=500	64133	63791	0.9947	67956	40803	0.6004	67550	67415	0.998	65421	65279	0.9978	61944	61789	0.9975	49589	49361	0.9954	65953	65653	0.9955	66935	66753	0.9973	67921	67747	0.9974	66899	66695	0.997	57377	57055	0.9944
>=1,000	36657	36637	0.9995	41366	24794	0.5994	41089	41078	0.9997	41476	41459	0.9996	38281	38260	0.9995	30920	30905	0.9995	41630	41617	0.9997	42994	42974	0.9995	44906	44882	0.9995	43869	43847	0.9995	35920	35912	0.9998
Note: only ESTs with converage > 50% are considered.

## Sheet: 10
Supplementary Table 10. Genome completeness assement by BUSCO.
Categories	S. lycopersicoides (LA2951)		S. habrochaites (LA1777)		S. chilense (LA1969)		S. peruvianum (LA0446)		S. corneliomulleri (LA1331)		S. neorickii (LA0247)		S. chmielewskii (LA1028)		S. pimpinellifolium (LA1547)		S. galapagense (LA0436)		S. lycopersicum var. cerasiforme (LA1464)		S. lycopersicum (M82)
	Number	Percentage	Number	Percentage	Number	Percentage	Number	Percentage	Number	Percentage	Number	Percentage	Number	Percentage	Number	Percentage	Number	Percentage	Number	Percentage	Number	Percentage
Complete BUSCOs	1297	0.9007	1325	0.920139	1367	0.949306	1366	0.948611	1357	0.942361	1341	0.93125	1360	0.944444	1341	0.93125	1392	0.966667	1392	0.966667	1346	0.934722
Complete and single-copy BUSCOs	1148	0.7972	1301	0.903472	1223	0.849306	1315	0.913194	1301	0.903472	1321	0.917361	1335	0.927083	1310	0.909722	1364	0.947222	1370	0.951389	1321	0.917361
Complete and duplicated BUSCOs	149	0.1035	24	0.0166667	144	0.1	51	0.0354167	56	0.0388889	20	0.0138889	25	0.0173611	31	0.0215278	28	0.0194444	22	0.0152778	25	0.0173611
Fragmented BUSCOs	40	0.0278	22	0.0152778	19	0.0131944	17	0.0118056	24	0.0166667	25	0.0173611	21	0.0145833	25	0.0173611	5	0.00347222	11	0.00763889	11	0.00763889
Missing BUSCOs	103	0.0715	93	0.0645833	54	0.0375	57	0.0395833	59	0.0409722	74	0.0513889	59	0.0409722	74	0.0513889	43	0.0298611	37	0.0256944	83	0.0576389
Total BUSCO groups searched	1440	1	1440	1	1440	1	1440	1	1440	1	1440	1	1440	1	1440	1	1440	1	1440	1	1440	1

[truncated: 16 more sheets: 11, 12, 13, 14, 15, 16, 17, 18, 19, 20, 21, 22, 23, 24, 25, 26]
