# Supplementary material for: Super-pangenome analyses highlight genomic diversity and structural variation across wild and cultivated tomato species
Source: Nat Genet. 2023 Apr 6;55(5):852–60. doi: 10.1038/s41588-023-01340-y (PMC10181942; doi:10.1038/s41588-023-01340-y)
Supplement: Source Data Fig. 1 — Statistical source data for Fig. 1. [file 41588_2023_1340_MOESM5_ESM.xlsx]

## Sheet: Fig. 1a
Fig. 1a. Transposanble element content in genomes of potato and the 13 tomatoes.
Species	ClassI/LTR/Copia	ClassI/LTR/Gypsy	ClassI/LTR	Other retranspons	DNA transpons	Other repeats	Unknown repeats	Non repetitive
S. tuberosum	50233232	241820609	3658295	86690959	44434072	3020536	29208801	351587542
S. lycopersicoides	105220750	499805550	6337214	139567282	59177062	2538398	49633677	338538889
S. habrochaites	91339836	341775075	4650445	115271420	46749210	2763487	60134969	297013532
S. pennellii	79646959	342249898	2713624	117732701	42348454	2415041	54922001	347499499
S. chilense	92851162	319677292	6610181	153048914	58140852	2526989	42820925	241041799
S. peruvianum	80954843	328168701	3037815	138484014	49791629	2390193	37644328	226998703
S. corneliomuelleri	81233619	335399685	2801058	147344218	46842430	1871352	37709893	223700539
S. neorickii	82929411	274380978	6978398	104210935	44247527	2928004	50426554	212169605
S. chmielewskii	85426412	267624025	7825573	101574435	44755657	3061828	46169370	213578105
S. pimpinellifolium	80733603	293687466	4974524	103034353	48404309	2515756	50701472	218498693
S. galapagense	76236888	298502824	5145445	101736361	39722122	4116586	56743893	800000000
S. lycopersicum var. cerasiforme	81947737	292226476	4789670	111633889	46773211	3004265	31686295	206209836
S. lycopersicum	74541011	243336859	5170630	122721987	58959022	2345009	59520858	314437683
S. lycopersicum	77021094	273767407	2640659	85031712	38226824	2157938	46846312	302385010

## Sheet: Fig. 1b
Fig. 1b. Species phylogeny in the newick format among 10 species (13 genomes) from Solanum section Lycopersicon and Solanum sect. Lycopersicoides using S. tuberosum as an outgroup.
#NEXUS
BEGIN TREES;
	UTREE 1 = (S.tuberosum: 3.475010, (S.lycopersicoides: 2.504788, ((S.habrochaites: 1.533617, S.pennellii: 1.533617) [&95%={0.373, 2.053}]: 0.441374, ((S.chilense: 1.507352, (S.peruvianum: 1.079270, S.corneliomulleri: 1.079270) [&95%={0.590, 1.608}]: 0.428082) [&95%={0.983, 2.121}]: 0.315896, ((S.neorickii: 0.796211, S.chmielewskii: 0.796211) [&95%={0.095, 1.597}]: 0.929320, (S.pimpinellifolium: 1.…
END;
