# Supplementary material for: Super-pangenome analyses highlight genomic diversity and structural variation across wild and cultivated tomato species
Source: Nat Genet. 2023 Apr 6;55(5):852–60. doi: 10.1038/s41588-023-01340-y (PMC10181942; doi:10.1038/s41588-023-01340-y)
Supplement: Source Data Fig. 2 — Statistical source data for Fig. 2. [file 41588_2023_1340_MOESM6_ESM.xlsx]

## Sheet: Fig. 2a
Fig. 2a. Modelling of pan- and core-genome sizes when incorporating additional genomes into clustering.
Sample	Individual Number	Repeat	Core	Dispensable	Pan
M82,ZY59	2	0	29089	0	36370
ZY59,ZY61	2	1	28842	0	34900
ZY62,ZY59	2	2	28654	0	34620
ZY65,ZY59	2	3	30183	0	36780
Heinz,ZY59	2	4	30209	0	36954
ZY57,ZY59	2	5	29971	0	36419
ZY58,ZY59	2	6	29506	0	35170
ZY64,ZY59	2	7	26469	0	34125
ZY63,ZY59	2	8	28359	0	34589
Spenn,ZY59	2	9	29295	0	36531
ZY56,ZY59	2	10	29954	0	36383
ZY60,ZY59	2	11	29313	0	35126
M82,ZY61	2	12	29880	0	36175
ZY62,M82	2	13	29646	0	35941
ZY65,M82	2	14	33531	0	35745
Heinz,M82	2	15	33623	0	35853
ZY57,M82	2	16	32974	0	35729
ZY58,M82	2	17	30973	0	36016
ZY64,M82	2	18	26953	0	35954
ZY63,M82	2	19	29348	0	35913
Spenn,M82	2	20	30137	0	38002
ZY56,M82	2	21	32888	0	35762
ZY60,M82	2	22	30776	0	35976
ZY62,ZY61	2	23	30115	0	33755
ZY65,ZY61	2	24	31020	0	36539
Heinz,ZY61	2	25	31044	0	36715
ZY57,ZY61	2	26	30809	0	36177
ZY58,ZY61	2	27	30330	0	34942
ZY64,ZY61	2	28	27097	0	34093
ZY63,ZY61	2	29	29382	0	34162
Spenn,ZY61	2	30	29975	0	36447
ZY56,ZY61	2	31	30792	0	36141
ZY60,ZY61	2	32	30173	0	34862
ZY62,ZY65	2	33	30750	0	36341
Heinz,ZY62	2	34	30762	0	36529
ZY62,ZY57	2	35	30534	0	35984
ZY62,ZY58	2	36	30059	0	34745
ZY64,ZY62	2	37	26890	0	33832
ZY63,ZY62	2	38	29161	0	33915
Spenn,ZY62	2	39	29713	0	36241
ZY62,ZY56	2	40	30537	0	35928
ZY60,ZY62	2	41	29910	0	34657
Heinz,ZY65	2	42	35072	0	35908
ZY65,ZY57	2	43	34339	0	35868
ZY65,ZY58	2	44	32143	0	36350
ZY64,ZY65	2	45	27889	0	36522
ZY63,ZY65	2	46	30416	0	36349
Spenn,ZY65	2	47	31258	0	38385
ZY65,ZY56	2	48	34309	0	35845
ZY60,ZY65	2	49	31945	0	36311
Heinz,ZY57	2	50	34380	0	36027
Heinz,ZY58	2	51	32182	0	36511
ZY64,Heinz	2	52	27920	0	36691
ZY63,Heinz	2	53	30435	0	36530
Spenn,Heinz	2	54	31281	0	38562
Heinz,ZY56	2	55	34343	0	36011
Heinz,ZY60	2	56	31982	0	36474
ZY57,ZY58	2	57	31924	0	35996
ZY64,ZY57	2	58	27780	0	36058
ZY63,ZY57	2	59	30250	0	35942
Spenn,ZY57	2	60	31048	0	38022
ZY57,ZY56	2	61	33942	0	35639
ZY60,ZY57	2	62	31718	0	35965
ZY64,ZY58	2	63	27554	0	34570
ZY63,ZY58	2	64	29801	0	34677
Spenn,ZY58	2	65	30572	0	36784
ZY58,ZY56	2	66	31903	0	35964
ZY60,ZY58	2	67	31865	0	34104
ZY64,ZY63	2	68	26698	0	33698
ZY64,Spenn	2	69	27447	0	35827
ZY64,ZY56	2	70	27752	0	36033
ZY64,ZY60	2	71	27384	0	34503
ZY63,Spenn	2	72	29482	0	36146
ZY63,ZY56	2	73	30194	0	35945
ZY63,ZY60	2	74	29611	0	34630
Spenn,ZY56	2	75	31032	0	37985
Spenn,ZY60	2	76	30400	0	36719
ZY60,ZY56	2	77	31709	0	35921
M82,ZY59,ZY61	3	0	27360	5731	37177
ZY62,M82,ZY59	3	1	27191	5816	36962
ZY65,M82,ZY59	3	2	28918	6049	36964
Heinz,M82,ZY59	3	3	28935	6116	37063
ZY57,M82,ZY59	3	4	28679	5997	36921
ZY58,M82,ZY59	3	5	27997	5577	36991
ZY64,M82,ZY59	3	6	25169	7004	37138
ZY63,M82,ZY59	3	7	26929	6009	36967
Spenn,M82,ZY59	3	8	27585	5766	38776
ZY56,M82,ZY59	3	9	28631	6038	36923
ZY60,M82,ZY59	3	10	27842	5652	36989
ZY62,ZY59,ZY61	3	11	27674	4589	35506
ZY65,ZY59,ZY61	3	12	28344	5013	37431
Heinz,ZY59,ZY61	3	13	28344	5063	37581
ZY57,ZY59,ZY61	3	14	28186	5064	37123
ZY58,ZY59,ZY61	3	15	27998	4684	36165
ZY64,ZY59,ZY61	3	16	25480	5968	35835
ZY63,ZY59,ZY61	3	17	27187	5022	35721
Spenn,ZY59,ZY61	3	18	27699	5015	37582
ZY56,ZY59,ZY61	3	19	28191	5015	37109
ZY60,ZY59,ZY61	3	20	27855	4763	36135
ZY62,ZY59,ZY65	3	21	28164	5095	37241
Heinz,ZY62,ZY59	3	22	28157	5154	37396
ZY62,ZY57,ZY59	3	23	28013	5120	36945
ZY58,ZY62,ZY59	3	24	27802	4813	35960
ZY64,ZY62,ZY59	3	25	25314	6071	35596
ZY63,ZY62,ZY59	3	26	27036	5066	35511
Spenn,ZY62,ZY59	3	27	27539	5045	37404
ZY62,ZY56,ZY59	3	28	28030	5055	36923
ZY60,ZY62,ZY59	3	29	27669	4870	35932
Heinz,ZY65,ZY59	3	30	30026	5386	37115
ZY65,ZY57,ZY59	3	31	29715	5348	37002
ZY58,ZY65,ZY59	3	32	29003	4823	37237
ZY64,ZY65,ZY59	3	33	26026	6463	37469
ZY63,ZY65,ZY59	3	34	27871	5345	37251
Spenn,ZY65,ZY59	3	35	28542	5110	39022
ZY65,ZY56,ZY59	3	36	29721	5283	37002
ZY60,ZY65,ZY59	3	37	28845	4906	37233
Heinz,ZY57,ZY59	3	38	29725	5385	37145
Heinz,ZY58,ZY59	3	39	29005	4882	37374
ZY64,Heinz,ZY59	3	40	26033	6499	37619
ZY63,Heinz,ZY59	3	41	27866	5405	37401
Spenn,Heinz,ZY59	3	42	28548	5141	39179
Heinz,ZY56,ZY59	3	43	29704	5394	37125
Heinz,ZY60,ZY59	3	44	28844	4972	37369
ZY58,ZY57,ZY59	3	45	28853	4842	36945
ZY64,ZY57,ZY59	3	46	25940	6400	37131
ZY63,ZY57,ZY59	3	47	27727	5399	36912
Spenn,ZY57,ZY59	3	48	28405	5099	38734
ZY57,ZY56,ZY59	3	49	29530	5277	36817
ZY60,ZY57,ZY59	3	50	28692	4926	36946
ZY64,ZY58,ZY59	3	51	25854	5967	36022
ZY63,ZY58,ZY59	3	52	27537	5055	35922
Spenn,ZY58,ZY59	3	53	28195	4788	37751
ZY58,ZY56,ZY59	3	54	28853	4804	36930
ZY60,ZY58,ZY59	3	55	28795	4299	35653
ZY64,ZY59,ZY63	3	56	25113	6187	35556
ZY64,Spenn,ZY59	3	57	25712	6075	37348
ZY64,ZY56,ZY59	3	58	25918	6421	37101
ZY64,ZY60,ZY59	3	59	25715	6021	36009
ZY63,Spenn,ZY59	3	60	27275	5311	37340
ZY63,ZY56,ZY59	3	61	27714	5365	36919
ZY63,ZY60,ZY59	3	62	27384	5131	35915
Spenn,ZY56,ZY59	3	63	28396	5093	38705
Spenn,ZY60,ZY59	3	64	28033	4909	37717
ZY60,ZY56,ZY59	3	65	28690	4906	36917
ZY62,M82,ZY61	3	66	28428	4357	36543
ZY65,M82,ZY61	3	67	29705	5316	36719
Heinz,M82,ZY61	3	68	29726	5369	36824
ZY57,M82,ZY61	3	69	29467	5262	36676
ZY58,M82,ZY61	3	70	28776	4855	36751
ZY64,M82,ZY61	3	71	25778	6596	36924
ZY63,M82,ZY61	3	72	27850	5060	36670
Spenn,M82,ZY61	3	73	28272	5176	38588
ZY56,M82,ZY61	3	74	29424	5288	36683
ZY60,M82,ZY61	3	75	28658	4855	36750
ZY62,M82,ZY65	3	76	29477	5496	36527
Heinz,ZY62,M82	3	77	29488	5567	36634
ZY62,M82,ZY57	3	78	29233	5455	36483
ZY62,M82,ZY58	3	79	28555	5013	36567
ZY64,ZY62,M82	3	80	25608	6665	36727
ZY63,ZY62,M82	3	81	27674	5133	36481
Spenn,ZY62,M82	3	82	28064	5304	38408
ZY56,ZY62,M82	3	83	29211	5438	36491
ZY60,ZY62,M82	3	84	28434	5030	36555
Heinz,ZY65,M82	3	85	33359	2149	35999
ZY65,M82,ZY57	3	86	32753	2585	36002
ZY65,M82,ZY58	3	87	30778	4313	36510
ZY64,ZY65,M82	3	88	26792	7997	36716
ZY63,ZY65,M82	3	89	29175	5770	36531
Spenn,ZY65,M82	3	90	29921	5163	38524
ZY56,ZY65,M82	3	91	32686	2670	35998
ZY60,ZY65,M82	3	92	30583	4503	36473
Heinz,ZY57,M82	3	93	32800	2577	36116
Heinz,ZY58,M82	3	94	30809	4351	36610
ZY64,Heinz,M82	3	95	26825	8021	36826
ZY63,Heinz,M82	3	96	29195	5821	36640
Spenn,Heinz,M82	3	97	29942	5215	38630
ZY56,Heinz,M82	3	98	32711	2721	36097
Heinz,ZY60,M82	3	99	30619	4524	36580
ZY57,M82,ZY58	3	100	30511	4338	36446
ZY64,ZY57,M82	3	101	26667	7706	36684
ZY63,ZY57,M82	3	102	28973	5653	36479
Spenn,ZY57,M82	3	103	29664	5167	38461
ZY56,ZY57,M82	3	104	32310	2874	35973
ZY60,ZY57,M82	3	105	30323	4499	36424
ZY64,ZY58,M82	3	106	26265	6685	36795
ZY63,ZY58,M82	3	107	28309	5195	36551
Spenn,ZY58,M82	3	108	28904	4970	38464
ZY56,ZY58,M82	3	109	30461	4381	36450
ZY60,ZY58,M82	3	110	30085	3359	36326
ZY64,M82,ZY63	3	111	25436	6691	36719
ZY64,Spenn,M82	3	112	25992	6561	38615
ZY64,ZY56,M82	3	113	26623	7724	36701
ZY64,ZY60,M82	3	114	26119	6756	36779
ZY63,Spenn,M82	3	115	27844	5435	38391
ZY63,ZY56,M82	3	116	28912	5694	36507
ZY63,ZY60,M82	3	117	28159	5258	36551
ZY56,Spenn,M82	3	118	29627	5176	38473
Spenn,ZY60,M82	3	119	28755	5048	38447
ZY56,ZY60,M82	3	120	30288	4509	36431
ZY65,ZY62,ZY61	3	121	29473	3466	36848
Heinz,ZY62,ZY61	3	122	29472	3505	37011
ZY62,ZY57,ZY61	3	123	29303	3549	36532
ZY62,ZY58,ZY61	3	124	28952	3648	35421
ZY64,ZY62,ZY61	3	125	26144	5670	34933
ZY63,ZY62,ZY61	3	126	28203	4049	34790
Spenn,ZY62,ZY61	3	127	28633	3904	36953
ZY62,ZY56,ZY61	3	128	29296	3556	36486
ZY60,ZY62,ZY61	3	129	28830	3708	35368
Heinz,ZY65,ZY61	3	130	30855	4571	36868
ZY65,ZY57,ZY61	3	131	30546	4530	36754
ZY65,ZY58,ZY61	3	132	29825	4018	36994
ZY64,ZY65,ZY61	3	133	26660	6026	37234
ZY63,ZY65,ZY61	3	134	28831	4325	36947
Spenn,ZY65,ZY61	3	135	29268	4449	38827
ZY65,ZY56,ZY61	3	136	30555	4456	36757
ZY60,ZY65,ZY61	3	137	29694	4056	36981
Heinz,ZY57,ZY61	3	138	30544	4601	36887
Heinz,ZY58,ZY61	3	139	29835	4051	37141
ZY64,Heinz,ZY61	3	140	26677	6030	37396
ZY63,Heinz,ZY61	3	141	28832	4365	37105
Spenn,Heinz,ZY61	3	142	29275	4475	38987
Heinz,ZY56,ZY61	3	143	30535	4574	36879
Heinz,ZY60,ZY61	3	144	29697	4108	37123
ZY57,ZY58,ZY61	3	145	29668	4059	36694
ZY64,ZY57,ZY61	3	146	26578	5952	36899
ZY63,ZY57,ZY61	3	147	28688	4377	36608
Spenn,ZY57,ZY61	3	148	29124	4460	38531
ZY57,ZY56,ZY61	3	149	30359	4466	36566
ZY60,ZY57,ZY61	3	150	29538	4086	36690
ZY64,ZY58,ZY61	3	151	26498	5487	35810
ZY63,ZY58,ZY61	3	152	28459	4136	35593
Spenn,ZY58,ZY61	3	153	28911	4144	37559
ZY58,ZY56,ZY61	3	154	29665	4030	36676
ZY60,ZY58,ZY61	3	155	29647	3427	35417
ZY64,ZY63,ZY61	3	156	25823	5708	35211
ZY64,Spenn,ZY61	3	157	26301	5616	37225
ZY64,ZY56,ZY61	3	158	26562	5955	36875
ZY64,ZY60,ZY61	3	159	26362	5568	35764
ZY63,Spenn,ZY61	3	160	28134	4437	37092
ZY63,ZY56,ZY61	3	161	28666	4370	36606
ZY63,ZY60,ZY61	3	162	28314	4224	35558
Spenn,ZY56,ZY61	3	163	29114	4457	38501
Spenn,ZY60,ZY61	3	164	28789	4181	37529
ZY60,ZY56,ZY61	3	165	29539	4057	36664
Heinz,ZY62,ZY65	3	166	30582	4838	36679
ZY62,ZY57,ZY65	3	167	30293	4744	36578
ZY62,ZY58,ZY65	3	168	29571	4239	36813
ZY64,ZY62,ZY65	3	169	26486	6071	37069
ZY63,ZY62,ZY65	3	170	28639	4410	36778
Spenn,ZY62,ZY65	3	171	29050	4571	38673
ZY62,ZY56,ZY65	3	172	30306	4678	36565
ZY60,ZY62,ZY65	3	173	29442	4279	36794
Heinz,ZY62,ZY57	3	174	30280	4836	36712
Heinz,ZY62,ZY58	3	175	29571	4290	36962
ZY64,Heinz,ZY62	3	176	26482	6126	37222
ZY63,Heinz,ZY62	3	177	28632	4462	36940
Spenn,Heinz,ZY62	3	178	29041	4633	38829
Heinz,ZY62,ZY56	3	179	30287	4781	36700
ZY60,Heinz,ZY62	3	180	29431	4361	36934
ZY58,ZY62,ZY57	3	181	29409	4290	36513
ZY64,ZY62,ZY57	3	182	26394	6022	36729
ZY63,ZY62,ZY57	3	183	28498	4451	36446
Spenn,ZY62,ZY57	3	184	28892	4619	38368
ZY62,ZY56,ZY57	3	185	30111	4680	36380
ZY60,ZY62,ZY57	3	186	29278	4328	36500
ZY64,ZY62,ZY58	3	187	26296	5615	35618
ZY63,ZY62,ZY58	3	188	28261	4238	35419
Spenn,ZY62,ZY58	3	189	28682	4298	37395
ZY62,ZY56,ZY58	3	190	29420	4239	36489
ZY60,ZY62,ZY58	3	191	29390	3664	35226
ZY64,ZY62,ZY63	3	192	25659	5772	35007
ZY64,Spenn,ZY62	3	193	26113	5711	37038
ZY64,ZY62,ZY56	3	194	26389	6012	36696
ZY64,ZY60,ZY62	3	195	26163	5695	35567
ZY63,Spenn,ZY62	3	196	27924	4584	36897
ZY63,ZY62,ZY56	3	197	28481	4449	36429
ZY63,ZY60,ZY62	3	198	28117	4331	35377
Spenn,ZY62,ZY56	3	199	28900	4582	38336
Spenn,ZY60,ZY62	3	200	28564	4331	37361
ZY60,ZY62,ZY56	3	201	29283	4307	36458
Heinz,ZY65,ZY57	3	202	34141	1368	36147
Heinz,ZY65,ZY58	3	203	31971	3484	36657
ZY64,Heinz,ZY65	3	204	27757	7610	36877
ZY63,Heinz,ZY65	3	205	30262	5137	36694
Spenn,Heinz,ZY65	3	206	31073	4392	38695
Heinz,ZY65,ZY56	3	207	34115	1379	36135
ZY60,Heinz,ZY65	3	208	31773	3680	36620
ZY58,ZY65,ZY57	3	209	31634	3504	36538
ZY64,ZY65,ZY57	3	210	27565	7313	36785
ZY63,ZY65,ZY57	3	211	30004	4993	36581
Spenn,ZY65,ZY57	3	212	30731	4452	38546
ZY65,ZY56,ZY57	3	213	33651	1637	36032
ZY60,ZY65,ZY57	3	214	31442	3676	36513
ZY64,ZY65,ZY58	3	215	27149	6139	37077
ZY63,ZY65,ZY58	3	216	29298	4466	36806
Spenn,ZY65,ZY58	3	217	29924	4201	38697
ZY65,ZY56,ZY58	3	218	31636	3447	36538
ZY60,ZY65,ZY58	3	219	31181	2410	36587
ZY64,ZY65,ZY63	3	220	26277	6172	37060
ZY64,Spenn,ZY65	3	221	26863	6005	38933
ZY64,ZY65,ZY56	3	222	27553	7291	36778
ZY64,ZY60,ZY65	3	223	26995	6233	37054
ZY63,Spenn,ZY65	3	224	28807	4735	38669
ZY63,ZY65,ZY56	3	225	29972	5003	36582
ZY63,ZY60,ZY65	3	226	29141	4549	36800
Spenn,ZY65,ZY56	3	227	30732	4403	38540
Spenn,ZY60,ZY65	3	228	29781	4260	38687
ZY60,ZY65,ZY56	3	229	31450	3613	36507
Heinz,ZY57,ZY58	3	230	31642	3560	36666
ZY64,Heinz,ZY57	3	231	27583	7331	36931
ZY63,Heinz,ZY57	3	232	30003	5056	36720
Spenn,Heinz,ZY57	3	233	30735	4504	38686
Heinz,ZY57,ZY56	3	234	33652	1709	36158
ZY60,Heinz,ZY57	3	235	31450	3730	36643
ZY64,Heinz,ZY58	3	236	27172	6140	37230
ZY63,Heinz,ZY58	3	237	29304	4506	36954
Spenn,Heinz,ZY58	3	238	29925	4260	38836
Heinz,ZY58,ZY56	3	239	31629	3541	36658
ZY60,Heinz,ZY58	3	240	31196	2441	36726
ZY64,Heinz,ZY63	3	241	26281	6210	37214
ZY64,Spenn,Heinz	3	242	26878	6014	39094
ZY64,Heinz,ZY56	3	243	27549	7368	36909
ZY64,Heinz,ZY60	3	244	27006	6268	37197
ZY63,Spenn,Heinz	3	245	28802	4792	38822
ZY63,Heinz,ZY56	3	246	29959	5095	36716
ZY63,Heinz,ZY60	3	247	29140	4608	36943
Spenn,Heinz,ZY56	3	248	30720	4496	38671
Spenn,Heinz,ZY60	3	249	29783	4314	38829
Heinz,ZY60,ZY56	3	250	31449	3687	36635
ZY64,ZY57,ZY58	3	251	27071	6045	36754
ZY63,ZY57,ZY58	3	252	29170	4465	36490
Spenn,ZY57,ZY58	3	253	29772	4228	38401
ZY57,ZY56,ZY58	3	254	31422	3503	36337
ZY60,ZY57,ZY58	3	255	30982	2561	36261
ZY64,ZY57,ZY63	3	256	26203	6119	36688
ZY64,Spenn,ZY57	3	257	26779	5938	38595
ZY64,ZY57,ZY56	3	258	27461	7091	36589
ZY64,ZY60,ZY57	3	259	26920	6122	36742
ZY63,Spenn,ZY57	3	260	28672	4764	38337
ZY63,ZY57,ZY56	3	261	29812	4950	36382
ZY63,ZY60,ZY57	3	262	29006	4561	36485
Spenn,ZY57,ZY56	3	263	30544	4390	38356
Spenn,ZY60,ZY57	3	264	29627	4285	38397
ZY60,ZY57,ZY56	3	265	31246	3631	36324
ZY64,ZY58,ZY63	3	266	26128	5669	35574
ZY64,Spenn,ZY58	3	267	26685	5518	37489
ZY64,ZY58,ZY56	3	268	27048	6065	36727
ZY64,ZY60,ZY58	3	269	27040	5683	35227
ZY63,Spenn,ZY58	3	270	28459	4478	37335
ZY63,ZY58,ZY56	3	271	29129	4511	36473
ZY63,ZY60,ZY58	3	272	29113	3938	35180
Spenn,ZY58,ZY56	3	273	29764	4215	38377
Spenn,ZY60,ZY58	3	274	29803	3428	37188
ZY60,ZY58,ZY56	3	275	30971	2564	36227
ZY64,Spenn,ZY63	3	276	25932	5831	36954
ZY64,ZY56,ZY63	3	277	26183	6095	36699
ZY64,ZY60,ZY63	3	278	25973	5774	35542
ZY64,Spenn,ZY56	3	279	26764	5939	38571
ZY64,Spenn,ZY60	3	280	26546	5593	37455
ZY64,ZY60,ZY56	3	281	26895	6160	36701
ZY63,Spenn,ZY56	3	282	28646	4770	38330
ZY63,Spenn,ZY60	3	283	28310	4563	37311
ZY63,ZY60,ZY56	3	284	28976	4586	36467
Spenn,ZY60,ZY56	3	285	29622	4275	38364
ZY62,M82,ZY59,ZY61	4	0	26359	7638	37397
ZY65,M82,ZY59,ZY61	4	1	27236	8363	37564
Heinz,M82,ZY59,ZY61	4	2	27238	8433	37658
ZY57,M82,ZY59,ZY61	4	3	27065	8311	37507
ZY58,M82,ZY59,ZY61	4	4	26714	7786	37528
ZY64,M82,ZY59,ZY61	4	5	24349	9454	37757
ZY63,M82,ZY59,ZY61	4	6	25943	8134	37486
Spenn,M82,ZY59,ZY61	4	7	26370	8126	39209
ZY56,M82,ZY59,ZY61	4	8	27045	8323	37508
ZY60,M82,ZY59,ZY61	4	9	26600	7843	37536
ZY62,M82,ZY59,ZY65	4	10	27075	8503	37372
Heinz,ZY62,M82,ZY59	4	11	27069	8579	37469
ZY62,M82,ZY59,ZY57	4	12	26910	8456	37315
ZY58,ZY62,M82,ZY59	4	13	26540	7917	37341
ZY64,ZY62,M82,ZY59	4	14	24217	9571	37545
ZY63,ZY62,M82,ZY59	4	15	25813	8223	37295
Spenn,ZY62,M82,ZY59	4	16	26232	8240	39026
ZY56,ZY62,M82,ZY59	4	17	26902	8446	37317
ZY60,ZY62,M82,ZY59	4	18	26435	7986	37339
Heinz,ZY65,M82,ZY59	4	19	28792	6815	37178
ZY65,M82,ZY59,ZY57	4	20	28545	7047	37099
ZY58,ZY65,M82,ZY59	4	21	27868	7769	37355
ZY64,ZY65,M82,ZY59	4	22	25053	10410	37608
ZY63,ZY65,M82,ZY59	4	23	26815	8770	37376
Spenn,ZY65,M82,ZY59	4	24	27439	8439	39136
ZY56,ZY65,M82,ZY59	4	25	28517	7076	37098
ZY60,ZY65,M82,ZY59	4	26	27718	7897	37348
Heinz,ZY57,M82,ZY59	4	27	28554	7076	37205
Heinz,ZY58,M82,ZY59	4	28	27868	7826	37448
ZY64,Heinz,M82,ZY59	4	29	25064	10467	37705
ZY63,Heinz,M82,ZY59	4	30	26810	8833	37476
Spenn,Heinz,M82,ZY59	4	31	27442	8498	39236
ZY56,Heinz,M82,ZY59	4	32	28502	7148	37186
Heinz,ZY60,M82,ZY59	4	33	27720	7952	37443
ZY58,ZY57,M82,ZY59	4	34	27695	7747	37287
ZY64,ZY57,M82,ZY59	4	35	24961	10248	37555
ZY63,ZY57,M82,ZY59	4	36	26657	8689	37311
Spenn,ZY57,M82,ZY59	4	37	27272	8392	39076
ZY56,ZY57,M82,ZY59	4	38	28321	7160	37051
ZY60,ZY57,M82,ZY59	4	39	27551	7871	37286
ZY64,ZY58,M82,ZY59	4	40	24737	9448	37587
ZY63,ZY58,M82,ZY59	4	41	26312	8156	37321
Spenn,ZY58,M82,ZY59	4	42	26867	7944	39057
ZY56,ZY58,M82,ZY59	4	43	27671	7771	37284
ZY60,ZY58,M82,ZY59	4	44	27436	6956	37189
ZY64,M82,ZY59,ZY63	4	45	24029	9680	37557
ZY64,Spenn,M82,ZY59	4	46	24530	9534	39271
ZY64,ZY56,M82,ZY59	4	47	24921	10265	37559
ZY64,ZY60,M82,ZY59	4	48	24613	9520	37594
ZY63,Spenn,M82,ZY59	4	49	25993	8430	39017
ZY63,ZY56,M82,ZY59	4	50	26627	8714	37325
ZY63,ZY60,M82,ZY59	4	51	26183	8234	37335
ZY56,Spenn,M82,ZY59	4	52	27242	8401	39078
Spenn,ZY60,M82,ZY59	4	53	26721	8022	39062
ZY56,ZY60,M82,ZY59	4	54	27527	7881	37284
ZY65,ZY62,ZY59,ZY61	4	55	27293	6840	37631
Heinz,ZY62,ZY59,ZY61	4	56	27278	6888	37776
ZY62,ZY57,ZY59,ZY61	4	57	27159	6891	37352
ZY58,ZY62,ZY59,ZY61	4	58	27013	6680	36453
ZY64,ZY62,ZY59,ZY61	4	59	24757	8357	36252
ZY63,ZY62,ZY59,ZY61	4	60	26336	6985	36069
Spenn,ZY62,ZY59,ZY61	4	61	26753	7010	37894
ZY62,ZY56,ZY59,ZY61	4	62	27176	6864	37328
ZY60,ZY62,ZY59,ZY61	4	63	26891	6733	36439
Heinz,ZY65,ZY59,ZY61	4	64	28209	7650	37712
ZY65,ZY57,ZY59,ZY61	4	65	28002	7586	37574
ZY58,ZY65,ZY59,ZY61	4	66	27652	6988	37729
ZY64,ZY65,ZY59,ZY61	4	67	25172	8824	37991
ZY63,ZY65,ZY59,ZY61	4	68	26831	7398	37707
Spenn,ZY65,ZY59,ZY61	4	69	27264	7395	39401
ZY65,ZY56,ZY59,ZY61	4	70	28026	7530	37581
ZY60,ZY65,ZY59,ZY61	4	71	27535	7070	37725
Heinz,ZY57,ZY59,ZY61	4	72	27990	7637	37703
Heinz,ZY58,ZY59,ZY61	4	73	27644	7037	37860
ZY64,Heinz,ZY59,ZY61	4	74	25175	8863	38131
ZY63,Heinz,ZY59,ZY61	4	75	26821	7455	37844
Spenn,Heinz,ZY59,ZY61	4	76	27263	7440	39542
Heinz,ZY56,ZY59,ZY61	4	77	27994	7624	37692
Heinz,ZY60,ZY59,ZY61	4	78	27519	7121	37856
ZY58,ZY57,ZY59,ZY61	4	79	27522	7016	37463
ZY64,ZY57,ZY59,ZY61	4	80	25097	8794	37699
ZY63,ZY57,ZY59,ZY61	4	81	26705	7447	37404
Spenn,ZY57,ZY59,ZY61	4	82	27149	7410	39137
ZY57,ZY56,ZY59,ZY61	4	83	27880	7538	37399
ZY60,ZY57,ZY59,ZY61	4	84	27405	7094	37465
ZY64,ZY58,ZY59,ZY61	4	85	25077	8292	36821
ZY63,ZY58,ZY59,ZY61	4	86	26613	7084	36568
Spenn,ZY58,ZY59,ZY61	4	87	27069	7052	38312
ZY58,ZY56,ZY59,ZY61	4	88	27532	6977	37457
ZY60,ZY58,ZY59,ZY61	4	89	27509	6457	36468
ZY64,ZY63,ZY59,ZY61	4	90	24457	8555	36437
ZY64,Spenn,ZY59,ZY61	4	91	24913	8567	38170
ZY64,ZY56,ZY59,ZY61	4	92	25088	8780	37684
ZY64,ZY60,ZY59,ZY61	4	93	24955	8364	36808
ZY63,Spenn,ZY59,ZY61	4	94	26354	7453	37976
ZY63,ZY56,ZY59,ZY61	4	95	26699	7405	37417
ZY63,ZY60,ZY59,ZY61	4	96	26485	7170	36558
Spenn,ZY56,ZY59,ZY61	4	97	27151	7392	39118
Spenn,ZY60,ZY59,ZY61	4	98	26941	7128	38298
ZY60,ZY56,ZY59,ZY61	4	99	27411	7055	37453
Heinz,ZY62,ZY59,ZY65	4	100	28031	7834	37522
ZY62,ZY57,ZY59,ZY65	4	101	27838	7737	37397
ZY58,ZY62,ZY59,ZY65	4	102	27462	7139	37550
ZY64,ZY62,ZY59,ZY65	4	103	25032	8919	37808
ZY63,ZY62,ZY59,ZY65	4	104	26700	7503	37526
Spenn,ZY62,ZY59,ZY65	4	105	27122	7507	39237
ZY62,ZY56,ZY59,ZY65	4	106	27864	7673	37398
ZY60,ZY62,ZY59,ZY65	4	107	27350	7215	37545
Heinz,ZY62,ZY57,ZY59	4	108	27821	7802	37525
Heinz,ZY62,ZY58,ZY59	4	109	27446	7194	37684
ZY64,Heinz,ZY62,ZY59	4	110	25020	8972	37947
ZY63,Heinz,ZY62,ZY59	4	111	26680	7558	37670
Spenn,Heinz,ZY62,ZY59	4	112	27108	7560	39380
Heinz,ZY62,ZY56,ZY59	4	113	27834	7771	37513
ZY60,Heinz,ZY62,ZY59	4	114	27327	7282	37674
ZY58,ZY62,ZY57,ZY59	4	115	27341	7176	37282
ZY64,ZY62,ZY57,ZY59	4	116	24958	8892	37517
ZY63,ZY62,ZY57,ZY59	4	117	26576	7533	37235
Spenn,ZY62,ZY57,ZY59	4	118	27005	7527	38973
ZY56,ZY62,ZY57,ZY59	4	119	27728	7680	37219
ZY60,ZY62,ZY57,ZY59	4	120	27232	7260	37277
ZY64,ZY58,ZY62,ZY59	4	121	24927	8454	36605
ZY63,ZY58,ZY62,ZY59	4	122	26469	7206	36379
Spenn,ZY58,ZY62,ZY59	4	123	26906	7175	38143
ZY58,ZY62,ZY56,ZY59	4	124	27356	7115	37277
ZY60,ZY58,ZY62,ZY59	4	125	27323	6641	36269
ZY64,ZY62,ZY59,ZY63	4	126	24332	8651	36229
ZY64,Spenn,ZY62,ZY59	4	127	24770	8652	37988
ZY64,ZY62,ZY56,ZY59	4	128	24958	8870	37496
ZY64,ZY60,ZY62,ZY59	4	129	24811	8520	36591
ZY63,Spenn,ZY62,ZY59	4	130	26209	7534	37803
ZY63,ZY62,ZY56,ZY59	4	131	26578	7493	37237
ZY63,ZY60,ZY62,ZY59	4	132	26346	7288	36367
Spenn,ZY62,ZY56,ZY59	4	133	27017	7489	38954
Spenn,ZY60,ZY62,ZY59	4	134	26787	7249	38126
ZY60,ZY62,ZY56,ZY59	4	135	27237	7207	37262
Heinz,ZY65,ZY57,ZY59	4	136	29579	6098	37244
Heinz,ZY65,ZY58,ZY59	4	137	28865	7015	37501
ZY64,Heinz,ZY65,ZY59	4	138	25915	9888	37759
ZY63,Heinz,ZY65,ZY59	4	139	27749	8122	37530
Spenn,Heinz,ZY65,ZY59	4	140	28401	7722	39296
Heinz,ZY65,ZY56,ZY59	4	141	29582	6102	37231
ZY60,Heinz,ZY65,ZY59	4	142	28713	7154	37490
ZY58,ZY65,ZY57,ZY59	4	143	28660	6976	37362
ZY64,ZY65,ZY57,ZY59	4	144	25784	9707	37632
ZY63,ZY65,ZY57,ZY59	4	145	27568	8020	37386
Spenn,ZY65,ZY57,ZY59	4	146	28186	7680	39146
ZY56,ZY65,ZY57,ZY59	4	147	29361	6186	37102
ZY60,ZY65,ZY57,ZY59	4	148	28511	7103	37360
ZY64,ZY58,ZY65,ZY59	4	149	25563	8806	37812
ZY63,ZY58,ZY65,ZY59	4	150	27206	7402	37536
Spenn,ZY58,ZY65,ZY59	4	151	27774	7177	39252
ZY58,ZY65,ZY56,ZY59	4	152	28679	6930	37366
ZY60,ZY58,ZY65,ZY59	4	153	28407	6121	37394
ZY64,ZY65,ZY59,ZY63	4	154	24819	9078	37813
ZY64,Spenn,ZY65,ZY59	4	155	25340	8935	39499
ZY64,ZY65,ZY56,ZY59	4	156	25775	9670	37635
ZY64,ZY60,ZY65,ZY59	4	157	25436	8893	37812
ZY63,Spenn,ZY65,ZY59	4	158	26854	7711	39239
ZY63,ZY65,ZY56,ZY59	4	159	27565	7989	37400
ZY63,ZY60,ZY65,ZY59	4	160	27077	7499	37541
Spenn,ZY65,ZY56,ZY59	4	161	28199	7647	39141
Spenn,ZY60,ZY65,ZY59	4	162	27634	7260	39255
ZY60,ZY65,ZY56,ZY59	4	163	28525	7051	37361
Heinz,ZY57,ZY58,ZY59	4	164	28647	7016	37489
ZY64,Heinz,ZY57,ZY59	4	165	25784	9735	37769
ZY63,Heinz,ZY57,ZY59	4	166	27554	8070	37518
Spenn,Heinz,ZY57,ZY59	4	167	28185	7728	39277
Heinz,ZY57,ZY56,ZY59	4	168	29340	6257	37216
ZY60,Heinz,ZY57,ZY59	4	169	28499	7149	37485
ZY64,Heinz,ZY58,ZY59	4	170	25563	8838	37948
ZY63,Heinz,ZY58,ZY59	4	171	27194	7456	37667
Spenn,Heinz,ZY58,ZY59	4	172	27765	7229	39382
Heinz,ZY58,ZY56,ZY59	4	173	28650	7015	37474
ZY60,Heinz,ZY58,ZY59	4	174	28392	6161	37523
ZY64,Heinz,ZY59,ZY63	4	175	24809	9122	37953
ZY64,Spenn,Heinz,ZY59	4	176	25342	8963	39645
ZY64,Heinz,ZY56,ZY59	4	177	25758	9755	37747
ZY64,Heinz,ZY60,ZY59	4	178	25430	8941	37941
ZY63,Spenn,Heinz,ZY59	4	179	26844	7767	39377
ZY63,Heinz,ZY56,ZY59	4	180	27536	8080	37515
ZY63,Heinz,ZY60,ZY59	4	181	27059	7559	37670
Spenn,Heinz,ZY56,ZY59	4	182	28176	7730	39258
Spenn,Heinz,ZY60,ZY59	4	183	27627	7318	39383
Heinz,ZY60,ZY56,ZY59	4	184	28498	7132	37472
ZY64,ZY58,ZY57,ZY59	4	185	25493	8754	37535
ZY63,ZY58,ZY57,ZY59	4	186	27094	7425	37250
Spenn,ZY58,ZY57,ZY59	4	187	27659	7184	38996
ZY58,ZY57,ZY56,ZY59	4	188	28533	6950	37182
ZY60,ZY58,ZY57,ZY59	4	189	28269	6191	37115
ZY64,ZY57,ZY59,ZY63	4	190	24747	9055	37495
ZY64,Spenn,ZY57,ZY59	4	191	25269	8876	39221
ZY64,ZY57,ZY56,ZY59	4	192	25700	9570	37456
ZY64,ZY60,ZY57,ZY59	4	193	25371	8843	37538
ZY63,Spenn,ZY57,ZY59	4	194	26739	7725	38953
ZY63,ZY57,ZY56,ZY59	4	195	27434	7972	37208
ZY63,ZY60,ZY57,ZY59	4	196	26967	7538	37251
Spenn,ZY57,ZY56,ZY59	4	197	28069	7630	38971
Spenn,ZY60,ZY57,ZY59	4	198	27521	7273	39000
ZY60,ZY57,ZY56,ZY59	4	199	28385	7061	37186
ZY64,ZY58,ZY59,ZY63	4	200	24730	8583	36587
ZY64,Spenn,ZY58,ZY59	4	201	25243	8437	38310
ZY64,ZY58,ZY56,ZY59	4	202	25472	8736	37524
ZY64,ZY60,ZY58,ZY59	4	203	25474	8231	36402
ZY63,Spenn,ZY58,ZY59	4	204	26658	7399	38097
ZY63,ZY58,ZY56,ZY59	4	205	27078	7407	37253
ZY63,ZY60,ZY58,ZY59	4	206	27060	6917	36231
Spenn,ZY58,ZY56,ZY59	4	207	27662	7170	38977
Spenn,ZY60,ZY58,ZY59	4	208	27659	6617	38011
ZY60,ZY58,ZY56,ZY59	4	209	28264	6160	37101
ZY64,Spenn,ZY59,ZY63	4	210	24568	8822	37936
ZY64,ZY56,ZY59,ZY63	4	211	24723	9016	37512
ZY64,ZY60,ZY59,ZY63	4	212	24599	8662	36587
ZY64,Spenn,ZY56,ZY59	4	213	25252	8873	39200
ZY64,Spenn,ZY60,ZY59	4	214	25115	8526	38296
ZY64,ZY60,ZY56,ZY59	4	215	25347	8839	37514
ZY63,Spenn,ZY56,ZY59	4	216	26740	7734	38940
ZY63,Spenn,ZY60,ZY59	4	217	26524	7504	38085
ZY63,ZY60,ZY56,ZY59	4	218	26952	7516	37250
Spenn,ZY60,ZY56,ZY59	4	219	27520	7261	38974
ZY65,ZY62,M82,ZY61	4	220	28290	7356	36997
Heinz,ZY62,M82,ZY61	4	221	28292	7426	37098
ZY62,M82,ZY57,ZY61	4	222	28100	7296	36946
ZY62,M82,ZY58,ZY61	4	223	27589	6759	36978
ZY64,ZY62,M82,ZY61	4	224	24959	8583	37195
ZY63,ZY62,M82,ZY61	4	225	26853	6928	36901
Spenn,ZY62,M82,ZY61	4	226	27187	7046	38753
ZY56,ZY62,M82,ZY61	4	227	28074	7288	36947
ZY60,ZY62,M82,ZY61	4	228	27492	6784	36980
Heinz,ZY65,M82,ZY61	4	229	29578	6036	36932
ZY65,M82,ZY57,ZY61	4	230	29327	6265	36853
ZY65,M82,ZY58,ZY61	4	231	28637	6983	37118
ZY64,ZY65,M82,ZY61	4	232	25649	9798	37382
ZY63,ZY65,M82,ZY61	4	233	27719	7893	37085
Spenn,ZY65,M82,ZY61	4	234	28121	7711	38942
ZY56,ZY65,M82,ZY61	4	235	29307	6294	36852
ZY60,ZY65,M82,ZY61	4	236	28523	7091	37103
Heinz,ZY57,M82,ZY61	4	237	29336	6308	36953
Heinz,ZY58,M82,ZY61	4	238	28648	7036	37214
ZY64,Heinz,M82,ZY61	4	239	25668	9841	37487
ZY63,Heinz,M82,ZY61	4	240	27722	7950	37189
Spenn,Heinz,M82,ZY61	4	241	28129	7768	39044
ZY56,Heinz,M82,ZY61	4	242	29291	6360	36944
Heinz,ZY60,M82,ZY61	4	243	28529	7136	37204
ZY57,M82,ZY58,ZY61	4	244	28455	6956	37052
ZY64,ZY57,M82,ZY61	4	245	25558	9629	37332
ZY63,ZY57,M82,ZY61	4	246	27556	7799	37026
Spenn,ZY57,M82,ZY61	4	247	27952	7673	38877
ZY56,ZY57,M82,ZY61	4	248	29101	6367	36810
ZY60,ZY57,M82,ZY61	4	249	28345	7048	37049
ZY64,ZY58,M82,ZY61	4	250	25338	8829	37371
ZY63,ZY58,M82,ZY61	4	251	27154	7234	37059
Spenn,ZY58,M82,ZY61	4	252	27540	7221	38867
ZY56,ZY58,M82,ZY61	4	253	28430	6974	37052
ZY60,ZY58,M82,ZY61	4	254	28245	6155	36948
ZY64,M82,ZY63,ZY61	4	255	24683	8950	37297
ZY64,Spenn,M82,ZY61	4	256	25101	9005	39082
ZY64,ZY56,M82,ZY61	4	257	25525	9638	37340
ZY64,ZY60,M82,ZY61	4	258	25230	8889	37366
ZY63,Spenn,M82,ZY61	4	259	26769	7542	38810
ZY63,ZY56,M82,ZY61	4	260	27520	7820	37042
ZY63,ZY60,M82,ZY61	4	261	27037	7282	37070
ZY56,Spenn,M82,ZY61	4	262	27926	7682	38879
Spenn,ZY60,M82,ZY61	4	263	27437	7267	38870
ZY56,ZY60,M82,ZY61	4	264	28324	7048	37052
Heinz,ZY62,M82,ZY65	4	265	29347	6266	36742
ZY62,M82,ZY57,ZY65	4	266	29104	6470	36672
ZY62,M82,ZY58,ZY65	4	267	28426	7192	36933
ZY64,ZY62,M82,ZY65	4	268	25496	9925	37206
ZY63,ZY62,M82,ZY65	4	269	27551	8024	36914
Spenn,ZY62,M82,ZY65	4	270	27929	7869	38778
ZY56,ZY62,M82,ZY65	4	271	29097	6495	36663
ZY60,ZY62,M82,ZY65	4	272	28307	7300	36914
Heinz,ZY62,M82,ZY57	4	273	29102	6521	36774
Heinz,ZY62,M82,ZY58	4	274	28424	7247	37034
ZY64,Heinz,ZY62,M82	4	275	25498	9984	37309
ZY63,Heinz,ZY62,M82	4	276	27548	8093	37018
Spenn,Heinz,ZY62,M82	4	277	27921	7934	38882
ZY56,Heinz,ZY62,M82	4	278	29080	6565	36759
ZY60,Heinz,ZY62,M82	4	279	28303	7361	37013
ZY58,ZY62,M82,ZY57	4	280	28241	7176	36864
ZY64,ZY62,M82,ZY57	4	281	25395	9763	37155
ZY63,ZY62,M82,ZY57	4	282	27388	7933	36856
Spenn,ZY62,M82,ZY57	4	283	27752	7850	38706
ZY56,ZY62,M82,ZY57	4	284	28883	6557	36629
ZY60,ZY62,M82,ZY57	4	285	28127	7276	36853
ZY64,ZY62,M82,ZY58	4	286	25171	8969	37189
ZY63,ZY62,M82,ZY58	4	287	26991	7372	36885
Spenn,ZY62,M82,ZY58	4	288	27359	7408	38689
ZY56,ZY62,M82,ZY58	4	289	28233	7178	36862
ZY60,ZY62,M82,ZY58	4	290	28023	6347	36768
ZY64,ZY62,M82,ZY63	4	291	24552	9046	37112
ZY64,Spenn,ZY62,M82	4	292	24953	9138	38899
ZY64,ZY56,ZY62,M82	4	293	25379	9762	37158
ZY64,ZY60,ZY62,M82	4	294	25058	9027	37181
ZY63,Spenn,ZY62,M82	4	295	26609	7693	38625
ZY63,ZY56,ZY62,M82	4	296	27365	7948	36865
ZY63,ZY60,ZY62,M82	4	297	26865	7414	36895
ZY56,Spenn,ZY62,M82	4	298	27737	7823	38716
Spenn,ZY60,ZY62,M82	4	299	27250	7448	38691
ZY56,ZY60,ZY62,M82	4	300	28112	7258	36855
Heinz,ZY65,M82,ZY57	4	301	32604	3021	36213
Heinz,ZY65,M82,ZY58	4	302	30641	4972	36721
ZY64,Heinz,ZY65,M82	4	303	26689	8900	36943
ZY63,Heinz,ZY65,M82	4	304	29055	6553	36752
Spenn,Heinz,ZY65,M82	4	305	29782	5876	38730
ZY56,Heinz,ZY65,M82	4	306	32535	3094	36200
ZY60,Heinz,ZY65,M82	4	307	30453	5167	36684
ZY58,ZY65,M82,ZY57	4	308	30362	5256	36626
ZY64,ZY65,M82,ZY57	4	309	26536	8984	36889
ZY63,ZY65,M82,ZY57	4	310	28836	6720	36679
Spenn,ZY65,M82,ZY57	4	311	29507	6163	38621
ZY56,ZY65,M82,ZY57	4	312	32141	3465	36133
ZY60,ZY65,M82,ZY57	4	313	30173	5427	36604
ZY64,ZY65,M82,ZY58	4	314	26136	9347	37205
ZY63,ZY65,M82,ZY58	4	315	28177	7446	36925
Spenn,ZY65,M82,ZY58	4	316	28758	7076	38787
ZY56,ZY65,M82,ZY58	4	317	30333	5291	36624
ZY60,ZY65,M82,ZY58	4	318	29921	5821	36718
ZY64,ZY65,M82,ZY63	4	319	25316	10107	37201
ZY64,Spenn,ZY65,M82	4	320	25856	9791	39047
ZY64,ZY56,ZY65,M82	4	321	26513	9040	36880
ZY64,ZY60,ZY65,M82	4	322	25994	9488	37180
ZY63,Spenn,ZY65,M82	4	323	27699	8076	38780
ZY63,ZY56,ZY65,M82	4	324	28791	6778	36683
ZY63,ZY60,ZY65,M82	4	325	28032	7575	36916
ZY56,Spenn,ZY65,M82	4	326	29484	6191	38620
Spenn,ZY60,ZY65,M82	4	327	28610	7187	38778
ZY56,ZY60,ZY65,M82	4	328	30151	5446	36604
Heinz,ZY57,M82,ZY58	4	329	30376	5284	36726
ZY64,Heinz,ZY57,M82	4	330	26560	9000	36999
ZY63,Heinz,ZY57,M82	4	331	28848	6764	36781
Spenn,Heinz,ZY57,M82	4	332	29520	6201	38724
ZY56,Heinz,ZY57,M82	4	333	32155	3514	36225
ZY60,Heinz,ZY57,M82	4	334	30191	5451	36707
ZY64,Heinz,ZY58,M82	4	335	26159	9381	37307
ZY63,Heinz,ZY58,M82	4	336	28183	7494	37026
Spenn,Heinz,ZY58,M82	4	337	28758	7124	38886
ZY56,Heinz,ZY58,M82	4	338	30326	5344	36715
ZY60,Heinz,ZY58,M82	4	339	29940	5863	36813
ZY64,Heinz,M82,ZY63	4	340	25324	10151	37308
ZY64,Spenn,Heinz,M82	4	341	25870	9827	39156
ZY64,Heinz,M82,ZY56	4	342	26514	9091	36976
ZY64,Heinz,ZY60,M82	4	343	26013	9526	37281
ZY63,Spenn,Heinz,M82	4	344	27699	8138	38882
ZY63,Heinz,M82,ZY56	4	345	28782	6841	36779
ZY63,Heinz,ZY60,M82	4	346	28035	7619	37020
ZY56,Spenn,Heinz,M82	4	347	29478	6260	38711
Spenn,Heinz,ZY60,M82	4	348	28614	7229	38881
ZY56,Heinz,ZY60,M82	4	349	30156	5499	36696
ZY64,ZY57,M82,ZY58	4	350	26047	9224	37136
ZY63,ZY57,M82,ZY58	4	351	28017	7378	36857
Spenn,ZY57,M82,ZY58	4	352	28568	7062	38714
ZY56,ZY57,M82,ZY58	4	353	30101	5398	36569
ZY60,ZY57,M82,ZY58	4	354	29690	5808	36653
ZY64,ZY57,M82,ZY63	4	355	25230	9905	37145
ZY64,Spenn,ZY57,M82	4	356	25756	9647	38984
ZY64,ZY56,ZY57,M82	4	357	26402	8971	36858
ZY64,ZY60,ZY57,M82	4	358	25905	9337	37129
ZY63,Spenn,ZY57,M82	4	359	27538	8009	38707
ZY63,ZY56,ZY57,M82	4	360	28614	6810	36639
ZY63,ZY60,ZY57,M82	4	361	27876	7507	36852
ZY56,Spenn,ZY57,M82	4	362	29278	6287	38566
Spenn,ZY60,ZY57,M82	4	363	28427	7169	38711
ZY56,ZY60,ZY57,M82	4	364	29936	5545	36557
ZY64,ZY58,M82,ZY63	4	365	25020	9091	37176
ZY64,Spenn,ZY58,M82	4	366	25507	8958	38966
ZY64,ZY56,ZY58,M82	4	367	26005	9239	37143
ZY64,ZY60,ZY58,M82	4	368	25853	8193	37027
ZY63,Spenn,ZY58,M82	4	369	27136	7553	38684
ZY63,ZY56,ZY58,M82	4	370	27970	7425	36862
ZY63,ZY60,ZY58,M82	4	371	27765	6572	36757
ZY56,Spenn,ZY58,M82	4	372	28539	7071	38718
Spenn,ZY60,ZY58,M82	4	373	28327	6283	38605
ZY56,ZY60,ZY58,M82	4	374	29656	5816	36654
ZY64,Spenn,M82,ZY63	4	375	24785	9227	38889
ZY64,ZY56,M82,ZY63	4	376	25198	9921	37169
ZY64,ZY60,M82,ZY63	4	377	24891	9178	37174
ZY64,Spenn,ZY56,M82	4	378	25726	9649	38995
ZY64,Spenn,ZY60,M82	4	379	25383	9039	38958
ZY64,ZY56,ZY60,M82	4	380	25867	9346	37133
ZY63,Spenn,ZY56,M82	4	381	27502	8027	38724
ZY63,Spenn,ZY60,M82	4	382	27015	7648	38679
ZY63,ZY56,ZY60,M82	4	383	27832	7520	36868
ZY56,Spenn,ZY60,M82	4	384	28404	7166	38715
ZY65,Heinz,ZY62,ZY61	4	385	29327	6653	37142
ZY65,ZY62,ZY57,ZY61	4	386	29104	6545	37021
ZY65,ZY62,ZY58,ZY61	4	387	28573	5921	37194
ZY64,ZY65,ZY62,ZY61	4	388	25817	7869	37466
ZY63,ZY65,ZY62,ZY61	4	389	27785	6122	37152
ZY65,ZY62,Spenn,ZY61	4	390	28133	6249	38973
ZY65,ZY62,ZY56,ZY61	4	391	29115	6493	37016
ZY65,ZY60,ZY62,ZY61	4	392	28466	5967	37186
Heinz,ZY62,ZY57,ZY61	4	393	29085	6616	37147
Heinz,ZY62,ZY58,ZY61	4	394	28562	5956	37339
ZY64,Heinz,ZY62,ZY61	4	395	25809	7896	37619
ZY63,Heinz,ZY62,ZY61	4	396	27770	6161	37305
Spenn,Heinz,ZY62,ZY61	4	397	28122	6292	39122
Heinz,ZY62,ZY56,ZY61	4	398	29082	6577	37139
ZY60,Heinz,ZY62,ZY61	4	399	28448	6022	37322
ZY58,ZY62,ZY57,ZY61	4	400	28435	5977	36916
ZY64,ZY62,ZY57,ZY61	4	401	25739	7865	37163
ZY63,ZY62,ZY57,ZY61	4	402	27654	6175	36849
Spenn,ZY62,ZY57,ZY61	4	403	28006	6302	38692
ZY62,ZY56,ZY57,ZY61	4	404	28953	6497	36838
ZY60,ZY62,ZY57,ZY61	4	405	28332	6025	36911
ZY64,ZY62,ZY58,ZY61	4	406	25677	7619	36162
ZY63,ZY62,ZY58,ZY61	4	407	27472	6042	35903
Spenn,ZY62,ZY58,ZY61	4	408	27831	6070	37809
ZY62,ZY56,ZY58,ZY61	4	409	28437	5944	36897
ZY60,ZY62,ZY58,ZY61	4	410	28420	5654	35786
ZY64,ZY62,ZY63,ZY61	4	411	25093	7871	35659
ZY64,Spenn,ZY62,ZY61	4	412	25497	7849	37601
ZY64,ZY62,ZY56,ZY61	4	413	25737	7875	37126
ZY64,ZY60,ZY62,ZY61	4	414	25559	7689	36128
ZY63,Spenn,ZY62,ZY61	4	415	27168	6376	37396
ZY63,ZY62,ZY56,ZY61	4	416	27642	6173	36832
ZY63,ZY60,ZY62,ZY61	4	417	27359	6142	35864
Spenn,ZY62,ZY56,ZY61	4	418	28006	6290	38660
Spenn,ZY60,ZY62,ZY61	4	419	27731	6116	37788
ZY60,ZY62,ZY56,ZY61	4	420	28328	5996	36884
Heinz,ZY65,ZY57,ZY61	4	421	30399	5290	36989
Heinz,ZY65,ZY58,ZY61	4	422	29680	6179	37267
ZY64,Heinz,ZY65,ZY61	4	423	26544	9232	37533
ZY63,Heinz,ZY65,ZY61	4	424	28697	7203	37238
Spenn,Heinz,ZY65,ZY61	4	425	29120	6948	39103
Heinz,ZY65,ZY56,ZY61	4	426	30409	5278	36984
ZY60,Heinz,ZY65,ZY61	4	427	29551	6300	37247
ZY58,ZY65,ZY57,ZY61	4	428	29459	6137	37128
ZY64,ZY65,ZY57,ZY61	4	429	26411	9058	37401
ZY63,ZY65,ZY57,ZY61	4	430	28502	7082	37102
Spenn,ZY65,ZY57,ZY61	4	431	28903	6917	38946
ZY65,ZY56,ZY57,ZY61	4	432	30185	5359	36855
ZY60,ZY65,ZY57,ZY61	4	433	29342	6248	37116
ZY64,ZY65,ZY58,ZY61	4	434	26194	8157	37588
ZY63,ZY65,ZY58,ZY61	4	435	28089	6444	37269
Spenn,ZY65,ZY58,ZY61	4	436	28495	6432	39050
ZY65,ZY56,ZY58,ZY61	4	437	29477	6089	37133
ZY60,ZY65,ZY58,ZY61	4	438	29243	5268	37156
ZY64,ZY65,ZY63,ZY61	4	439	25503	8326	37541
ZY64,Spenn,ZY65,ZY61	4	440	25940	8382	39299
ZY64,ZY65,ZY56,ZY61	4	441	26410	9019	37405
ZY64,ZY60,ZY65,ZY61	4	442	26073	8232	37576
ZY63,Spenn,ZY65,ZY61	4	443	27677	6807	39017
ZY63,ZY65,ZY56,ZY61	4	444	28498	7061	37111
ZY63,ZY60,ZY65,ZY61	4	445	27970	6527	37263
Spenn,ZY65,ZY56,ZY61	4	446	28915	6878	38944
Spenn,ZY60,ZY65,ZY61	4	447	28388	6483	39051
ZY60,ZY65,ZY56,ZY61	4	448	29362	6196	37117
Heinz,ZY57,ZY58,ZY61	4	449	29450	6191	37249
ZY64,Heinz,ZY57,ZY61	4	450	26412	9090	37537
ZY63,Heinz,ZY57,ZY61	4	451	28485	7136	37233
Spenn,Heinz,ZY57,ZY61	4	452	28892	6965	39078
Heinz,ZY57,ZY56,ZY61	4	453	30153	5436	36967
ZY60,Heinz,ZY57,ZY61	4	454	29328	6304	37237
ZY64,Heinz,ZY58,ZY61	4	455	26207	8177	37731
ZY63,Heinz,ZY58,ZY61	4	456	28085	6484	37408
Spenn,Heinz,ZY58,ZY61	4	457	28491	6474	39186
Heinz,ZY58,ZY56,ZY61	4	458	29452	6170	37244
ZY60,Heinz,ZY58,ZY61	4	459	29235	5296	37292
ZY64,Heinz,ZY63,ZY61	4	460	25498	8346	37694
ZY64,Spenn,Heinz,ZY61	4	461	25946	8394	39454
ZY64,Heinz,ZY56,ZY61	4	462	26396	9094	37523
ZY64,Heinz,ZY60,ZY61	4	463	26075	8266	37713
ZY63,Spenn,Heinz,ZY61	4	464	27665	6843	39166
ZY63,Heinz,ZY56,ZY61	4	465	28470	7146	37230
ZY63,Heinz,ZY60,ZY61	4	466	27955	6571	37401
Spenn,Heinz,ZY56,ZY61	4	467	28891	6961	39062
Spenn,Heinz,ZY60,ZY61	4	468	28378	6523	39189
Heinz,ZY60,ZY56,ZY61	4	469	29332	6267	37234
ZY64,ZY57,ZY58,ZY61	4	470	26121	8106	37310
ZY63,ZY57,ZY58,ZY61	4	471	27970	6466	36983
Spenn,ZY57,ZY58,ZY61	4	472	28369	6446	38790
ZY57,ZY56,ZY58,ZY61	4	473	29319	6110	36948
ZY60,ZY57,ZY58,ZY61	4	474	29101	5351	36870
ZY64,ZY57,ZY63,ZY61	4	475	25427	8286	37231
ZY64,Spenn,ZY57,ZY61	4	476	25866	8324	39020
ZY64,ZY57,ZY56,ZY61	4	477	26333	8918	37226
ZY64,ZY60,ZY57,ZY61	4	478	26004	8173	37306
ZY63,Spenn,ZY57,ZY61	4	479	27559	6828	38727
ZY63,ZY57,ZY56,ZY61	4	480	28360	7039	36921
ZY63,ZY60,ZY57,ZY61	4	481	27844	6539	36986
Spenn,ZY57,ZY56,ZY61	4	482	28777	6870	38769
Spenn,ZY60,ZY57,ZY61	4	483	28261	6489	38799
ZY60,ZY57,ZY56,ZY61	4	484	29213	6205	36942
ZY64,ZY58,ZY63,ZY61	4	485	25412	7870	36302
ZY64,Spenn,ZY58,ZY61	4	486	25843	7871	38123
ZY64,ZY58,ZY56,ZY61	4	487	26111	8104	37291
ZY64,ZY60,ZY58,ZY61	4	488	26118	7545	36185
ZY63,Spenn,ZY58,ZY61	4	489	27455	6526	37866
ZY63,ZY58,ZY56,ZY61	4	490	27952	6468	36976
ZY63,ZY60,ZY58,ZY61	4	491	27957	6010	35927
Spenn,ZY58,ZY56,ZY61	4	492	28371	6438	38768
Spenn,ZY60,ZY58,ZY61	4	493	28408	5831	37818
ZY60,ZY58,ZY56,ZY61	4	494	29101	5330	36851
ZY64,Spenn,ZY63,ZY61	4	495	25224	8149	37703
ZY64,ZY56,ZY63,ZY61	4	496	25418	8283	37230
ZY64,ZY60,ZY63,ZY61	4	497	25279	7959	36279
ZY64,Spenn,ZY56,ZY61	4	498	25859	8331	38994
ZY64,Spenn,ZY60,ZY61	4	499	25724	7928	38107
ZY64,ZY60,ZY56,ZY61	4	500	25993	8177	37278
ZY63,Spenn,ZY56,ZY61	4	501	27541	6819	38723
ZY63,Spenn,ZY60,ZY61	4	502	27332	6593	37855
ZY63,ZY60,ZY56,ZY61	4	503	27833	6537	36975
Spenn,ZY60,ZY56,ZY61	4	504	28263	6479	38772
Heinz,ZY62,ZY57,ZY65	4	505	30146	5537	36811
Heinz,ZY62,ZY58,ZY65	4	506	29429	6436	37082
ZY64,Heinz,ZY62,ZY65	4	507	26366	9401	37360
ZY63,Heinz,ZY62,ZY65	4	508	28505	7376	37070
Spenn,Heinz,ZY62,ZY65	4	509	28903	7150	38941
Heinz,ZY62,ZY56,ZY65	4	510	30162	5517	36800
ZY60,Heinz,ZY62,ZY65	4	511	29299	6563	37055
ZY58,ZY62,ZY57,ZY65	4	512	29224	6383	36945
ZY64,ZY62,ZY57,ZY65	4	513	26244	9194	37241
ZY63,ZY62,ZY57,ZY65	4	514	28322	7226	36945
Spenn,ZY62,ZY57,ZY65	4	515	28696	7102	38789
ZY62,ZY56,ZY57,ZY65	4	516	29943	5575	36679
ZY60,ZY62,ZY57,ZY65	4	517	29105	6496	36928
ZY64,ZY62,ZY58,ZY65	4	518	26016	8313	37416
ZY63,ZY62,ZY58,ZY65	4	519	27914	6620	37094
Spenn,ZY62,ZY58,ZY65	4	520	28296	6633	38883
ZY62,ZY56,ZY58,ZY65	4	521	29248	6331	36942
ZY60,ZY62,ZY58,ZY65	4	522	28997	5498	36975
ZY64,ZY62,ZY63,ZY65	4	523	25368	8418	37376
ZY64,Spenn,ZY62,ZY65	4	524	25790	8503	39140
ZY64,ZY62,ZY56,ZY65	4	525	26251	9161	37232
ZY64,ZY60,ZY62,ZY65	4	526	25894	8384	37402
ZY63,Spenn,ZY62,ZY65	4	527	27507	6954	38852
ZY63,ZY62,ZY56,ZY65	4	528	28324	7219	36937
ZY63,ZY60,ZY62,ZY65	4	529	27786	6687	37092
Spenn,ZY62,ZY56,ZY65	4	530	28715	7053	38782
Spenn,ZY60,ZY62,ZY65	4	531	28185	6672	38886
ZY60,ZY62,ZY56,ZY65	4	532	29119	6436	36923
Heinz,ZY62,ZY58,ZY57	4	533	29205	6447	37067
ZY64,Heinz,ZY62,ZY57	4	534	26233	9254	37369
ZY63,Heinz,ZY62,ZY57	4	535	28303	7302	37071
Spenn,Heinz,ZY62,ZY57	4	536	28676	7174	38915
Heinz,ZY62,ZY56,ZY57	4	537	29910	5658	36794
ZY60,Heinz,ZY62,ZY57	4	538	29078	6564	37049
ZY64,Heinz,ZY62,ZY58	4	539	26009	8343	37560
ZY63,Heinz,ZY62,ZY58	4	540	27899	6662	37238
Spenn,Heinz,ZY62,ZY58	4	541	28278	6687	39019
Heinz,ZY62,ZY56,ZY58	4	542	29219	6410	37060
ZY60,Heinz,ZY62,ZY58	4	543	28984	5552	37104
ZY64,Heinz,ZY62,ZY63	4	544	25350	8458	37525
ZY64,Spenn,Heinz,ZY62	4	545	25777	8539	39289
ZY64,Heinz,ZY62,ZY56	4	546	26227	9244	37352
ZY64,Heinz,ZY62,ZY60	4	547	25882	8448	37530
ZY63,Spenn,Heinz,ZY62	4	548	27485	7006	38999
ZY63,Heinz,ZY62,ZY56	4	549	28297	7308	37060
ZY63,Heinz,ZY62,ZY60	4	550	27764	6749	37227
Spenn,Heinz,ZY62,ZY56	4	551	28685	7142	38903
ZY60,Spenn,Heinz,ZY62	4	552	28164	6738	39017
ZY60,Heinz,ZY62,ZY56	4	553	29087	6517	37041
ZY64,ZY58,ZY62,ZY57	4	554	25935	8271	37136
ZY63,ZY58,ZY62,ZY57	4	555	27798	6649	36807
Spenn,ZY58,ZY62,ZY57	4	556	28163	6666	38616
ZY58,ZY62,ZY56,ZY57	4	557	29089	6353	36759
ZY60,ZY58,ZY62,ZY57	4	558	28848	5588	36688
ZY64,ZY62,ZY57,ZY63	4	559	25298	8401	37057
ZY64,Spenn,ZY62,ZY57	4	560	25705	8466	38853
ZY64,ZY62,ZY56,ZY57	4	561	26174	9073	37049
ZY64,ZY60,ZY62,ZY57	4	562	25823	8352	37121
ZY63,Spenn,ZY62,ZY57	4	563	27389	6994	38555
ZY63,ZY62,ZY56,ZY57	4	564	28188	7190	36753
ZY63,ZY60,ZY62,ZY57	4	565	27664	6714	36810
Spenn,ZY62,ZY56,ZY57	4	566	28578	7068	38598
Spenn,ZY60,ZY62,ZY57	4	567	28053	6707	38622
ZY60,ZY62,ZY56,ZY57	4	568	28967	6448	36749
ZY64,ZY62,ZY58,ZY63	4	569	25261	7997	36120
ZY64,Spenn,ZY62,ZY58	4	570	25673	8029	37946
ZY64,ZY62,ZY56,ZY58	4	571	25934	8257	37113
ZY64,ZY60,ZY62,ZY58	4	572	25925	7734	35993
ZY63,Spenn,ZY62,ZY58	4	573	27270	6676	37700
ZY63,ZY62,ZY56,ZY58	4	574	27783	6639	36796
ZY63,ZY60,ZY62,ZY58	4	575	27764	6173	35755
Spenn,ZY62,ZY56,ZY58	4	576	28171	6626	38600
Spenn,ZY60,ZY62,ZY58	4	577	28193	6027	37650
ZY60,ZY62,ZY56,ZY58	4	578	28856	5567	36659
ZY64,Spenn,ZY62,ZY63	4	579	25062	8259	37525
ZY64,ZY62,ZY56,ZY63	4	580	25286	8380	37055
ZY64,ZY60,ZY62,ZY63	4	581	25135	8100	36086
ZY64,Spenn,ZY62,ZY56	4	582	25713	8465	38821
ZY64,Spenn,ZY60,ZY62	4	583	25563	8098	37920
ZY64,ZY60,ZY62,ZY56	4	584	25811	8344	37089
ZY63,Spenn,ZY62,ZY56	4	585	27380	6977	38545
ZY63,Spenn,ZY60,ZY62	4	586	27155	6757	37678
ZY63,ZY60,ZY62,ZY56	4	587	27649	6706	36792
Spenn,ZY60,ZY62,ZY56	4	588	28056	6675	38596
Heinz,ZY65,ZY58,ZY57	4	589	31482	4228	36766
ZY64,Heinz,ZY65,ZY57	4	590	27451	8190	37033
ZY63,Heinz,ZY65,ZY57	4	591	29867	5806	36823
Spenn,Heinz,ZY65,ZY57	4	592	30578	5174	38774
Heinz,ZY65,ZY56,ZY57	4	593	33474	2215	36261
ZY60,Heinz,ZY65,ZY57	4	594	31291	4406	36742
ZY64,Heinz,ZY65,ZY58	4	595	27037	8736	37356
ZY63,Heinz,ZY65,ZY58	4	596	29165	6709	37079
Spenn,Heinz,ZY65,ZY58	4	597	29774	6270	38947
Heinz,ZY65,ZY56,ZY58	4	598	31484	4218	36762
ZY60,Heinz,ZY65,ZY58	4	599	31025	4997	36856
ZY64,Heinz,ZY65,ZY63	4	600	26164	9604	37359
ZY64,Spenn,Heinz,ZY65	4	601	26741	9207	39217
ZY64,Heinz,ZY65,ZY56	4	602	27435	8207	37019
ZY64,Heinz,ZY65,ZY60	4	603	26881	8892	37325
ZY63,Spenn,Heinz,ZY65	4	604	28665	7386	38943
ZY63,Heinz,ZY65,ZY56	4	605	29836	5825	36822
ZY63,Heinz,ZY65,ZY60	4	606	29010	6849	37066
Spenn,Heinz,ZY65,ZY56	4	607	30576	5167	38766
ZY60,Spenn,Heinz,ZY65	4	608	29632	6382	38939
ZY60,Heinz,ZY65,ZY56	4	609	31301	4388	36736
ZY64,ZY58,ZY65,ZY57	4	610	26903	8597	37218
ZY63,ZY58,ZY65,ZY57	4	611	28978	6617	36940
Spenn,ZY58,ZY65,ZY57	4	612	29551	6264	38789
ZY58,ZY65,ZY56,ZY57	4	613	31228	4330	36629
ZY60,ZY58,ZY65,ZY57	4	614	30750	4956	36731
ZY64,ZY65,ZY57,ZY63	4	615	26053	9380	37227
ZY64,Spenn,ZY65,ZY57	4	616	26600	9085	39058
ZY64,ZY65,ZY56,ZY57	4	617	27307	8165	36904
ZY64,ZY60,ZY65,ZY57	4	618	26759	8729	37202
ZY63,Spenn,ZY65,ZY57	4	619	28473	7311	38783
ZY63,ZY65,ZY56,ZY57	4	620	29642	5856	36693
ZY63,ZY60,ZY65,ZY57	4	621	28830	6753	36932
Spenn,ZY65,ZY56,ZY57	4	622	30336	5284	38618
Spenn,ZY60,ZY65,ZY57	4	623	29414	6374	38785
ZY60,ZY65,ZY56,ZY57	4	624	31053	4490	36611
ZY64,ZY65,ZY58,ZY63	4	625	25837	8471	37403
ZY64,Spenn,ZY65,ZY58	4	626	26352	8325	39173
ZY64,ZY65,ZY56,ZY58	4	627	26895	8568	37219
ZY64,ZY60,ZY65,ZY58	4	628	26710	7470	37255
ZY63,Spenn,ZY65,ZY58	4	629	28053	6802	38884
ZY63,ZY65,ZY56,ZY58	4	630	28960	6616	36941
ZY63,ZY60,ZY65,ZY58	4	631	28714	5743	36972
Spenn,ZY65,ZY56,ZY58	4	632	29555	6215	38794
Spenn,ZY60,ZY65,ZY58	4	633	29315	5435	38803
ZY60,ZY65,ZY56,ZY58	4	634	30762	4922	36725
ZY64,Spenn,ZY65,ZY63	4	635	25590	8612	39138
ZY64,ZY65,ZY56,ZY63	4	636	26045	9378	37232
ZY64,ZY60,ZY65,ZY63	4	637	25702	8575	37393
ZY64,Spenn,ZY65,ZY56	4	638	26594	9051	39059
ZY64,Spenn,ZY60,ZY65	4	639	26221	8395	39171
ZY64,ZY60,ZY65,ZY56	4	640	26748	8698	37198
ZY63,Spenn,ZY65,ZY56	4	641	28459	7295	38789
ZY63,Spenn,ZY60,ZY65	4	642	27927	6888	38884
ZY63,ZY60,ZY65,ZY56	4	643	28813	6732	36937
Spenn,ZY60,ZY65,ZY56	4	644	29421	6325	38784
ZY64,Heinz,ZY57,ZY58	4	645	26911	8626	37348
ZY63,Heinz,ZY57,ZY58	4	646	28968	6670	37064
Spenn,Heinz,ZY57,ZY58	4	647	29536	6311	38914
Heinz,ZY57,ZY56,ZY58	4	648	31205	4394	36740
ZY60,Heinz,ZY57,ZY58	4	649	30746	5003	36849
ZY64,Heinz,ZY57,ZY63	4	650	26047	9417	37363
ZY64,Spenn,Heinz,ZY57	4	651	26603	9112	39197
ZY64,Heinz,ZY57,ZY56	4	652	27297	8221	37023
ZY64,Heinz,ZY57,ZY60	4	653	26758	8762	37331
ZY63,Spenn,Heinz,ZY57	4	654	28457	7366	38914
ZY63,Heinz,ZY57,ZY56	4	655	29624	5940	36804
ZY63,Heinz,ZY57,ZY60	4	656	28812	6802	37059
Spenn,Heinz,ZY57,ZY56	4	657	30317	5358	38732
ZY60,Spenn,Heinz,ZY57	4	658	29400	6419	38912
ZY60,Heinz,ZY57,ZY56	4	659	31036	4552	36724
ZY64,Heinz,ZY58,ZY63	4	660	25838	8496	37546
ZY64,Spenn,Heinz,ZY58	4	661	26358	8352	39313
ZY64,Heinz,ZY58,ZY56	4	662	26886	8630	37336
ZY64,Heinz,ZY58,ZY60	4	663	26720	7499	37387
ZY63,Spenn,Heinz,ZY58	4	664	28040	6853	39018
ZY63,Heinz,ZY58,ZY56	4	665	28937	6690	37058
ZY63,Heinz,ZY58,ZY60	4	666	28706	5782	37105
Spenn,Heinz,ZY58,ZY56	4	667	29530	6297	38905
ZY60,Spenn,Heinz,ZY58	4	668	29305	5478	38932
ZY60,Heinz,ZY58,ZY56	4	669	30743	4980	36841
ZY64,Spenn,Heinz,ZY63	4	670	25586	8649	39283
ZY64,Heinz,ZY56,ZY63	4	671	26027	9452	37353
ZY64,Heinz,ZY60,ZY63	4	672	25693	8616	37529
ZY64,Spenn,Heinz,ZY56	4	673	26583	9119	39181
ZY64,Spenn,Heinz,ZY60	4	674	26218	8424	39311
ZY64,Heinz,ZY60,ZY56	4	675	26735	8762	37315
ZY63,Spenn,Heinz,ZY56	4	676	28434	7381	38908
ZY63,Spenn,Heinz,ZY60	4	677	27914	6949	39014
ZY63,Heinz,ZY60,ZY56	4	678	28788	6802	37057
Spenn,Heinz,ZY60,ZY56	4	679	29401	6401	38899
ZY64,ZY57,ZY58,ZY63	4	680	25774	8411	37107
ZY64,Spenn,ZY57,ZY58	4	681	26278	8267	38898
ZY64,ZY57,ZY56,ZY58	4	682	26818	8487	37034
ZY64,ZY60,ZY57,ZY58	4	683	26640	7479	36955
ZY63,Spenn,ZY57,ZY58	4	684	27940	6811	38604
ZY63,ZY57,ZY56,ZY58	4	685	28827	6602	36751
ZY63,ZY60,ZY57,ZY58	4	686	28593	5813	36670
Spenn,ZY57,ZY56,ZY58	4	687	29414	6245	38604
Spenn,ZY60,ZY57,ZY58	4	688	29177	5513	38519
ZY60,ZY57,ZY56,ZY58	4	689	30569	4957	36541
ZY64,Spenn,ZY57,ZY63	4	690	25518	8569	38829
ZY64,ZY57,ZY56,ZY63	4	691	25973	9244	37047
ZY64,ZY60,ZY57,ZY63	4	692	25640	8517	37100
ZY64,Spenn,ZY57,ZY56	4	693	26522	8949	38880
ZY64,Spenn,ZY60,ZY57	4	694	26151	8335	38901
ZY64,ZY60,ZY57,ZY56	4	695	26681	8603	37024
ZY63,Spenn,ZY57,ZY56	4	696	28332	7264	38603
ZY63,Spenn,ZY60,ZY57	4	697	27813	6905	38604
ZY63,ZY60,ZY57,ZY56	4	698	28687	6718	36751
Spenn,ZY60,ZY57,ZY56	4	699	29285	6341	38605
ZY64,Spenn,ZY58,ZY63	4	700	25496	8138	37906
ZY64,ZY58,ZY56,ZY63	4	701	25750	8426	37099
ZY64,ZY60,ZY58,ZY63	4	702	25745	7895	35961
ZY64,Spenn,ZY58,ZY56	4	703	26265	8268	38877
ZY64,Spenn,ZY60,ZY58	4	704	26282	7638	37813
ZY64,ZY60,ZY58,ZY56	4	705	26621	7501	36920
ZY63,Spenn,ZY58,ZY56	4	706	27918	6824	38591
ZY63,Spenn,ZY60,ZY58	4	707	27943	6247	37608
ZY63,ZY60,ZY58,ZY56	4	708	28562	5829	36652
Spenn,ZY60,ZY58,ZY56	4	709	29169	5499	38496
ZY64,Spenn,ZY56,ZY63	4	710	25503	8561	38830
ZY64,Spenn,ZY60,ZY63	4	711	25365	8230	37889
ZY64,ZY60,ZY56,ZY63	4	712	25620	8534	37085
ZY64,Spenn,ZY60,ZY56	4	713	26137	8344	38870
ZY63,Spenn,ZY60,ZY56	4	714	27801	6922	38583
ZY65,ZY62,M82,ZY61,ZY59	5	0	26257	9716	37747
ZY62,M82,Heinz,ZY61,ZY59	5	1	26246	9792	37840
ZY62,M82,ZY57,ZY61,ZY59	5	2	26113	9660	37686
ZY62,M82,ZY61,ZY58,ZY59	5	3	25833	9108	37689
ZY62,M82,ZY61,ZY64,ZY59	5	4	23705	10741	37925
ZY62,M82,ZY63,ZY61,ZY59	5	5	25192	9364	37648
ZY62,M82,Spenn,ZY61,ZY59	5	6	25549	9414	39329
ZY62,ZY56,M82,ZY61,ZY59	5	7	26111	9638	37687
ZY62,M82,ZY61,ZY60,ZY59	5	8	25736	9167	37697
ZY65,M82,Heinz,ZY61,ZY59	5	9	27126	8878	37760
ZY65,M82,ZY57,ZY61,ZY59	5	10	26962	9007	37657
ZY65,M82,ZY61,ZY58,ZY59	5	11	26608	9370	37829
ZY65,M82,ZY61,ZY64,ZY59	5	12	24247	11631	38106
ZY65,M82,ZY63,ZY61,ZY59	5	13	25846	10112	37815
ZY65,M82,Spenn,ZY61,ZY59	5	14	26253	10007	39498
ZY65,ZY56,M82,ZY61,ZY59	5	15	26960	9011	37658
ZY65,M82,ZY61,ZY60,ZY59	5	16	26501	9475	37825
M82,Heinz,ZY57,ZY61,ZY59	5	17	26956	9058	37753
M82,Heinz,ZY61,ZY58,ZY59	5	18	26603	9429	37919
M82,Heinz,ZY61,ZY64,ZY59	5	19	24254	11684	38200
M82,ZY63,Heinz,ZY61,ZY59	5	20	25838	10175	37910
M82,Spenn,Heinz,ZY61,ZY59	5	21	26252	10069	39592
ZY56,M82,Heinz,ZY61,ZY59	5	22	26933	9087	37742
M82,Heinz,ZY61,ZY60,ZY59	5	23	26492	9529	37919
M82,ZY57,ZY61,ZY58,ZY59	5	24	26466	9331	37760
M82,ZY57,ZY61,ZY64,ZY59	5	25	24170	11496	38046
M82,ZY63,ZY57,ZY61,ZY59	5	26	25712	10030	37748
M82,Spenn,ZY57,ZY61,ZY59	5	27	26123	9947	39434
ZY56,M82,ZY57,ZY61,ZY59	5	28	26808	9063	37601
M82,ZY57,ZY61,ZY60,ZY59	5	29	26364	9423	37764
M82,ZY61,ZY64,ZY58,ZY59	5	30	24038	10798	38057
M82,ZY63,ZY61,ZY58,ZY59	5	31	25486	9484	37748
M82,Spenn,ZY61,ZY58,ZY59	5	32	25887	9450	39409
ZY56,M82,ZY61,ZY58,ZY59	5	33	26458	9331	37760
M82,ZY61,ZY60,ZY58,ZY59	5	34	26310	8683	37669
M82,ZY63,ZY61,ZY64,ZY59	5	35	23442	11040	38013
M82,Spenn,ZY61,ZY64,ZY59	5	36	23845	11052	39648
ZY56,M82,ZY61,ZY64,ZY59	5	37	24144	11508	38049
M82,ZY61,ZY64,ZY60,ZY59	5	38	23933	10876	38063
M82,ZY63,Spenn,ZY61,ZY59	5	39	25197	9821	39370
ZY56,M82,ZY63,ZY61,ZY59	5	40	25690	10052	37759
M82,ZY63,ZY61,ZY60,ZY59	5	41	25379	9546	37765
ZY56,M82,Spenn,ZY61,ZY59	5	42	26106	9958	39432
M82,Spenn,ZY61,ZY60,ZY59	5	43	25775	9516	39421
ZY56,M82,ZY61,ZY60,ZY59	5	44	26350	9431	37763
ZY62,ZY65,M82,Heinz,ZY59	5	45	26967	9032	37571
ZY62,ZY65,M82,ZY57,ZY59	5	46	26814	9145	37474
ZY62,ZY65,M82,ZY58,ZY59	5	47	26445	9510	37649
ZY62,ZY65,M82,ZY64,ZY59	5	48	24128	11743	37917
ZY62,ZY65,M82,ZY63,ZY59	5	49	25725	10226	37633
ZY62,ZY65,M82,Spenn,ZY59	5	50	26126	10115	39327
ZY62,ZY65,ZY56,M82,ZY59	5	51	26819	9141	37472
ZY62,ZY65,M82,ZY60,ZY59	5	52	26340	9622	37639
ZY62,M82,Heinz,ZY57,ZY59	5	53	26802	9198	37572
ZY62,M82,Heinz,ZY58,ZY59	5	54	26430	9574	37743
ZY62,M82,Heinz,ZY64,ZY59	5	55	24122	11805	38012
ZY62,M82,ZY63,Heinz,ZY59	5	56	25708	10300	37730
ZY62,M82,Spenn,Heinz,ZY59	5	57	26114	10175	39426
ZY62,ZY56,M82,Heinz,ZY59	5	58	26791	9221	37558
ZY62,M82,Heinz,ZY60,ZY59	5	59	26327	9671	37735
ZY62,M82,ZY57,ZY58,ZY59	5	60	26310	9475	37576
ZY62,M82,ZY57,ZY64,ZY59	5	61	24050	11617	37855
ZY62,M82,ZY63,ZY57,ZY59	5	62	25592	10152	37567
ZY62,M82,Spenn,ZY57,ZY59	5	63	25997	10059	39260
ZY62,ZY56,M82,ZY57,ZY59	5	64	26670	9193	37417
ZY62,M82,ZY57,ZY60,ZY59	5	65	26214	9572	37571
ZY62,M82,ZY64,ZY58,ZY59	5	66	23910	10917	37860
ZY62,M82,ZY63,ZY58,ZY59	5	67	25360	9589	37568
ZY62,M82,Spenn,ZY58,ZY59	5	68	25749	9583	39231
ZY62,ZY56,M82,ZY58,ZY59	5	69	26311	9458	37578
ZY62,M82,ZY60,ZY58,ZY59	5	70	26144	8822	37485
ZY62,M82,ZY63,ZY64,ZY59	5	71	23337	11153	37812
ZY62,M82,Spenn,ZY64,ZY59	5	72	23730	11175	39456
ZY62,ZY56,M82,ZY64,ZY59	5	73	24038	11605	37858
ZY62,M82,ZY64,ZY60,ZY59	5	74	23811	10983	37864
ZY62,M82,ZY63,Spenn,ZY59	5	75	25083	9915	39192
ZY62,ZY56,M82,ZY63,ZY59	5	76	25584	10147	37577
ZY62,M82,ZY63,ZY60,ZY59	5	77	25256	9643	37583
ZY62,ZY56,M82,Spenn,ZY59	5	78	25986	10057	39262
ZY62,M82,Spenn,ZY60,ZY59	5	79	25642	9646	39239
ZY62,ZY56,M82,ZY60,ZY59	5	80	26204	9557	37574
ZY65,M82,Heinz,ZY57,ZY59	5	81	28431	7336	37293
ZY65,M82,Heinz,ZY58,ZY59	5	82	27754	8241	37552
ZY65,M82,Heinz,ZY64,ZY59	5	83	24960	10997	37809
ZY65,M82,ZY63,Heinz,ZY59	5	84	26711	9301	37575
ZY65,M82,Spenn,Heinz,ZY59	5	85	27321	8943	39328
ZY65,ZY56,M82,Heinz,ZY59	5	86	28400	7373	37280
ZY65,M82,Heinz,ZY60,ZY59	5	87	27611	8368	37541
ZY65,M82,ZY57,ZY58,ZY59	5	88	27590	8391	37437
ZY65,M82,ZY57,ZY64,ZY59	5	89	24865	11042	37719
ZY65,M82,ZY63,ZY57,ZY59	5	90	26565	9410	37469
ZY65,M82,Spenn,ZY57,ZY59	5	91	27154	9076	39212
ZY65,ZY56,M82,ZY57,ZY59	5	92	28220	7547	37179
ZY65,M82,ZY57,ZY60,ZY59	5	93	27450	8499	37437
ZY65,M82,ZY64,ZY58,ZY59	5	94	24638	11269	37915
ZY65,M82,ZY63,ZY58,ZY59	5	95	26217	9768	37632
ZY65,M82,Spenn,ZY58,ZY59	5	96	26753	9506	39332
ZY65,ZY56,M82,ZY58,ZY59	5	97	27581	8410	37434
ZY65,M82,ZY60,ZY58,ZY59	5	98	27326	8690	37497
ZY65,M82,ZY63,ZY64,ZY59	5	99	23939	11924	37923
ZY65,M82,Spenn,ZY64,ZY59	5	100	24423	11750	39597
ZY65,ZY56,M82,ZY64,ZY59	5	101	24840	11080	37715
ZY65,M82,ZY64,ZY60,ZY59	5	102	24520	11366	37914
ZY65,M82,ZY63,Spenn,ZY59	5	103	25884	10344	39330
ZY65,ZY56,M82,ZY63,ZY59	5	104	26547	9423	37478
ZY65,M82,ZY63,ZY60,ZY59	5	105	26095	9877	37636
ZY65,ZY56,M82,Spenn,ZY59	5	106	27141	9096	39209
ZY65,M82,Spenn,ZY60,ZY59	5	107	26612	9623	39336
ZY65,ZY56,M82,ZY60,ZY59	5	108	27437	8518	37435
M82,Heinz,ZY57,ZY58,ZY59	5	109	27580	8439	37534
M82,Heinz,ZY57,ZY64,ZY59	5	110	24868	11085	37820
M82,ZY63,Heinz,ZY57,ZY59	5	111	26555	9468	37567
M82,Spenn,Heinz,ZY57,ZY59	5	112	27153	9125	39310
ZY56,M82,Heinz,ZY57,ZY59	5	113	28205	7610	37267
M82,Heinz,ZY57,ZY60,ZY59	5	114	27443	8547	37534
M82,Heinz,ZY64,ZY58,ZY59	5	115	24641	11318	38009
M82,ZY63,Heinz,ZY58,ZY59	5	116	26204	9834	37725
M82,Spenn,Heinz,ZY58,ZY59	5	117	26743	9562	39426
ZY56,M82,Heinz,ZY58,ZY59	5	118	27555	8476	37519
M82,Heinz,ZY60,ZY58,ZY59	5	119	27318	8742	37589
M82,ZY63,Heinz,ZY64,ZY59	5	120	23932	11987	38020
M82,Spenn,Heinz,ZY64,ZY59	5	121	24427	11794	39698
ZY56,M82,Heinz,ZY64,ZY59	5	122	24826	11151	37799
M82,Heinz,ZY64,ZY60,ZY59	5	123	24520	11424	38005
M82,ZY63,Spenn,Heinz,ZY59	5	124	25875	10405	39427
ZY56,M82,ZY63,Heinz,ZY59	5	125	26519	9506	37564
M82,ZY63,Heinz,ZY60,ZY59	5	126	26081	9935	37732
ZY56,M82,Spenn,Heinz,ZY59	5	127	27121	9168	39295
M82,Spenn,Heinz,ZY60,ZY59	5	128	26604	9685	39429
ZY56,M82,Heinz,ZY60,ZY59	5	129	27418	8579	37521
M82,ZY57,ZY64,ZY58,ZY59	5	130	24562	11170	37842
M82,ZY63,ZY57,ZY58,ZY59	5	131	26085	9725	37554
M82,Spenn,ZY57,ZY58,ZY59	5	132	26612	9482	39259
ZY56,M82,ZY57,ZY58,ZY59	5	133	27425	8468	37370
M82,ZY57,ZY60,ZY58,ZY59	5	134	27172	8654	37426
M82,ZY63,ZY57,ZY64,ZY59	5	135	23862	11781	37855
M82,Spenn,ZY57,ZY64,ZY59	5	136	24341	11638	39532
ZY56,M82,ZY57,ZY64,ZY59	5	137	24755	11056	37667
M82,ZY57,ZY64,ZY60,ZY59	5	138	24447	11263	37848
M82,ZY63,Spenn,ZY57,ZY59	5	139	25756	10264	39261
ZY56,M82,ZY63,ZY57,ZY59	5	140	26406	9464	37416
M82,ZY63,ZY57,ZY60,ZY59	5	141	25971	9828	37559
ZY56,M82,Spenn,ZY57,ZY59	5	142	26996	9154	39148
M82,Spenn,ZY57,ZY60,ZY59	5	143	26480	9587	39267
ZY56,M82,ZY57,ZY60,ZY59	5	144	27293	8567	37376
M82,ZY63,ZY64,ZY58,ZY59	5	145	23735	11085	37852
M82,Spenn,ZY64,ZY58,ZY59	5	146	24188	10991	39503
ZY56,M82,ZY64,ZY58,ZY59	5	147	24525	11196	37844
M82,ZY64,ZY60,ZY58,ZY59	5	148	24414	10389	37749
M82,ZY63,Spenn,ZY58,ZY59	5	149	25527	9757	39223
ZY56,M82,ZY63,ZY58,ZY59	5	150	26062	9735	37562
M82,ZY63,ZY60,ZY58,ZY59	5	151	25913	9044	37469
ZY56,M82,Spenn,ZY58,ZY59	5	152	26598	9476	39260
M82,Spenn,ZY60,ZY58,ZY59	5	153	26432	8808	39171
ZY56,M82,ZY60,ZY58,ZY59	5	154	27148	8672	37423
M82,ZY63,Spenn,ZY64,ZY59	5	155	23547	11283	39460
ZY56,M82,ZY63,ZY64,ZY59	5	156	23827	11807	37872
M82,ZY63,ZY64,ZY60,ZY59	5	157	23622	11157	37867
ZY56,M82,Spenn,ZY64,ZY59	5	158	24310	11645	39537
M82,Spenn,ZY64,ZY60,ZY59	5	159	24068	11073	39510
ZY56,M82,ZY64,ZY60,ZY59	5	160	24410	11282	37848
ZY56,M82,ZY63,Spenn,ZY59	5	161	25740	10272	39268
M82,ZY63,Spenn,ZY60,ZY59	5	162	25408	9846	39231
ZY56,M82,ZY63,ZY60,ZY59	5	163	25947	9819	37574
ZY56,M82,Spenn,ZY60,ZY59	5	164	26462	9587	39266
ZY65,ZY62,Heinz,ZY61,ZY59	5	165	27168	9043	37893
ZY65,ZY62,ZY57,ZY61,ZY59	5	166	27007	8948	37755
ZY65,ZY62,ZY61,ZY58,ZY59	5	167	26732	8309	37879
ZY65,ZY62,ZY61,ZY64,ZY59	5	168	24506	10062	38145
ZY65,ZY62,ZY63,ZY61,ZY59	5	169	26049	8628	37852
ZY65,ZY62,Spenn,ZY61,ZY59	5	170	26411	8673	39513
ZY65,ZY62,ZY56,ZY61,ZY59	5	171	27038	8880	37759
ZY65,ZY62,ZY61,ZY60,ZY59	5	172	26627	8395	37876
ZY62,Heinz,ZY57,ZY61,ZY59	5	173	26984	9003	37879
ZY62,Heinz,ZY61,ZY58,ZY59	5	174	26710	8362	38010
ZY62,Heinz,ZY61,ZY64,ZY59	5	175	24492	10105	38282
ZY62,ZY63,Heinz,ZY61,ZY59	5	176	26026	8682	37989
ZY62,Spenn,Heinz,ZY61,ZY59	5	177	26395	8723	39649
ZY62,ZY56,Heinz,ZY61,ZY59	5	178	27001	8959	37872
ZY62,Heinz,ZY61,ZY60,ZY59	5	179	26600	8447	38005
ZY62,ZY57,ZY61,ZY58,ZY59	5	180	26618	8348	37625
ZY62,ZY57,ZY61,ZY64,ZY59	5	181	24438	10049	37874
ZY62,ZY63,ZY57,ZY61,ZY59	5	182	25933	8672	37576
ZY62,Spenn,ZY57,ZY61,ZY59	5	183	26307	8701	39260
ZY62,ZY56,ZY57,ZY61,ZY59	5	184	26911	8897	37582
ZY62,ZY57,ZY61,ZY60,ZY59	5	185	26517	8435	37623
ZY62,ZY61,ZY64,ZY58,ZY59	5	186	24432	9685	37044
ZY62,ZY63,ZY61,ZY58,ZY59	5	187	25859	8405	36777
ZY62,Spenn,ZY61,ZY58,ZY59	5	188	26239	8412	38490
ZY62,ZY56,ZY61,ZY58,ZY59	5	189	26635	8297	37620
ZY62,ZY61,ZY60,ZY58,ZY59	5	190	26604	7991	36705
ZY62,ZY63,ZY61,ZY64,ZY59	5	191	23879	9931	36709
ZY62,Spenn,ZY61,ZY64,ZY59	5	192	24279	9954	38418
ZY62,ZY56,ZY61,ZY64,ZY59	5	193	24441	10049	37849
ZY62,ZY61,ZY64,ZY60,ZY59	5	194	24324	9734	37040
ZY62,ZY63,Spenn,ZY61,ZY59	5	195	25613	8765	38190
ZY62,ZY56,ZY63,ZY61,ZY59	5	196	25939	8632	37578
ZY62,ZY63,ZY61,ZY60,ZY59	5	197	25752	8473	36768
ZY62,ZY56,Spenn,ZY61,ZY59	5	198	26319	8679	39239
ZY62,Spenn,ZY61,ZY60,ZY59	5	199	26130	8479	38484
ZY62,ZY56,ZY61,ZY60,ZY59	5	200	26525	8389	37613
ZY65,Heinz,ZY57,ZY61,ZY59	5	201	27878	8164	37795
ZY65,Heinz,ZY61,ZY58,ZY59	5	202	27526	8639	37976
ZY65,Heinz,ZY61,ZY64,ZY59	5	203	25070	11036	38255
ZY65,ZY63,Heinz,ZY61,ZY59	5	204	26718	9457	37964
ZY65,Spenn,Heinz,ZY61,ZY59	5	205	27139	9307	39652
ZY65,ZY56,Heinz,ZY61,ZY59	5	206	27900	8148	37788
ZY65,Heinz,ZY61,ZY60,ZY59	5	207	27412	8750	37967
ZY65,ZY57,ZY61,ZY58,ZY59	5	208	27364	8588	37826
ZY65,ZY57,ZY61,ZY64,ZY59	5	209	24966	10887	38111
ZY65,ZY63,ZY57,ZY61,ZY59	5	210	26569	9352	37813
ZY65,Spenn,ZY57,ZY61,ZY59	5	211	26978	9242	39496
ZY65,ZY56,ZY57,ZY61,ZY59	5	212	27751	8172	37647
ZY65,ZY57,ZY61,ZY60,ZY59	5	213	27261	8679	37825
ZY65,ZY61,ZY64,ZY58,ZY59	5	214	24841	10128	38243
ZY65,ZY63,ZY61,ZY58,ZY59	5	215	26341	8744	37931
ZY65,Spenn,ZY61,ZY58,ZY59	5	216	26755	8693	39574
ZY65,ZY56,ZY61,ZY58,ZY59	5	217	27394	8528	37836
ZY65,ZY61,ZY60,ZY58,ZY59	5	218	27224	7864	37846
ZY65,ZY63,ZY61,ZY64,ZY59	5	219	24210	10427	38213
ZY65,Spenn,ZY61,ZY64,ZY59	5	220	24633	10407	39830
ZY65,ZY56,ZY61,ZY64,ZY59	5	221	24970	10850	38119
ZY65,ZY61,ZY64,ZY60,ZY59	5	222	24730	10226	38239
ZY65,ZY63,Spenn,ZY61,ZY59	5	223	26027	9101	39553
ZY65,ZY56,ZY63,ZY61,ZY59	5	224	26575	9329	37828
ZY65,ZY63,ZY61,ZY60,ZY59	5	225	26236	8826	37933
ZY65,ZY56,Spenn,ZY61,ZY59	5	226	27000	9201	39496
ZY65,Spenn,ZY61,ZY60,ZY59	5	227	26645	8765	39580
ZY65,ZY56,ZY61,ZY60,ZY59	5	228	27282	8639	37829
Heinz,ZY57,ZY61,ZY58,ZY59	5	229	27345	8631	37947
Heinz,ZY57,ZY61,ZY64,ZY59	5	230	24959	10920	38240
ZY63,Heinz,ZY57,ZY61,ZY59	5	231	26548	9402	37938
Spenn,Heinz,ZY57,ZY61,ZY59	5	232	26968	9281	39622
ZY56,Heinz,ZY57,ZY61,ZY59	5	233	27715	8242	37755
Heinz,ZY57,ZY61,ZY60,ZY59	5	234	27238	8724	37946
Heinz,ZY61,ZY64,ZY58,ZY59	5	235	24839	10164	38372
ZY63,Heinz,ZY61,ZY58,ZY59	5	236	26326	8797	38056
Spenn,Heinz,ZY61,ZY58,ZY59	5	237	26744	8742	39699
ZY56,Heinz,ZY61,ZY58,ZY59	5	238	27359	8608	37940
Heinz,ZY61,ZY60,ZY58,ZY59	5	239	27201	7906	37973
ZY63,Heinz,ZY61,ZY64,ZY59	5	240	24199	10468	38348
Spenn,Heinz,ZY61,ZY64,ZY59	5	241	24631	10447	39966
ZY56,Heinz,ZY61,ZY64,ZY59	5	242	24949	10924	38226
Heinz,ZY61,ZY64,ZY60,ZY59	5	243	24720	10269	38365
ZY63,Spenn,Heinz,ZY61,ZY59	5	244	26014	9151	39685
ZY56,ZY63,Heinz,ZY61,ZY59	5	245	26542	9408	37937
ZY63,Heinz,ZY61,ZY60,ZY59	5	246	26212	8881	38059
ZY56,Spenn,Heinz,ZY61,ZY59	5	247	26971	9285	39604
Spenn,Heinz,ZY61,ZY60,ZY59	5	248	26629	8819	39705
ZY56,Heinz,ZY61,ZY60,ZY59	5	249	27245	8702	37940
ZY57,ZY61,ZY64,ZY58,ZY59	5	250	24772	10100	37989
ZY63,ZY57,ZY61,ZY58,ZY59	5	251	26239	8745	37671
Spenn,ZY57,ZY61,ZY58,ZY59	5	252	26650	8704	39336
ZY56,ZY57,ZY61,ZY58,ZY59	5	253	27270	8531	37662
ZY57,ZY61,ZY60,ZY58,ZY59	5	254	27104	7921	37589
ZY63,ZY57,ZY61,ZY64,ZY59	5	255	24142	10396	37932
Spenn,ZY57,ZY61,ZY64,ZY59	5	256	24565	10382	39575
ZY56,ZY57,ZY61,ZY64,ZY59	5	257	24900	10792	37943
ZY57,ZY61,ZY64,ZY60,ZY59	5	258	24666	10190	37990
ZY63,Spenn,ZY57,ZY61,ZY59	5	259	25921	9132	39286
ZY56,ZY63,ZY57,ZY61,ZY59	5	260	26460	9309	37645
ZY63,ZY57,ZY61,ZY60,ZY59	5	261	26130	8842	37673
ZY56,Spenn,ZY57,ZY61,ZY59	5	262	26890	9192	39328
Spenn,ZY57,ZY61,ZY60,ZY59	5	263	26542	8769	39347
ZY56,ZY57,ZY61,ZY60,ZY59	5	264	27162	8643	37660
ZY63,ZY61,ZY64,ZY58,ZY59	5	265	24158	9961	37149
Spenn,ZY61,ZY64,ZY58,ZY59	5	266	24574	9986	38794
ZY56,ZY61,ZY64,ZY58,ZY59	5	267	24763	10090	37981
ZY61,ZY64,ZY60,ZY58,ZY59	5	268	24770	9594	37080
ZY63,Spenn,ZY61,ZY58,ZY59	5	269	25893	8818	38527
ZY56,ZY63,ZY61,ZY58,ZY59	5	270	26232	8727	37678
ZY63,ZY61,ZY60,ZY58,ZY59	5	271	26233	8311	36802
ZY56,Spenn,ZY61,ZY58,ZY59	5	272	26659	8689	39321
Spenn,ZY61,ZY60,ZY58,ZY59	5	273	26675	8204	38507
ZY56,ZY61,ZY60,ZY58,ZY59	5	274	27109	7885	37584
ZY63,Spenn,ZY61,ZY64,ZY59	5	275	23998	10292	38483
ZY56,ZY63,ZY61,ZY64,ZY59	5	276	24128	10380	37943
ZY63,ZY61,ZY64,ZY60,ZY59	5	277	24036	10061	37143
ZY56,Spenn,ZY61,ZY64,ZY59	5	278	24560	10370	39559
Spenn,ZY61,ZY64,ZY60,ZY59	5	279	24464	10035	38795
ZY56,ZY61,ZY64,ZY60,ZY59	5	280	24655	10178	37976
ZY56,ZY63,Spenn,ZY61,ZY59	5	281	25920	9118	39284
ZY63,Spenn,ZY61,ZY60,ZY59	5	282	25778	8890	38526
ZY56,ZY63,ZY61,ZY60,ZY59	5	283	26123	8822	37677
ZY56,Spenn,ZY61,ZY60,ZY59	5	284	26545	8762	39327
ZY62,ZY65,Heinz,ZY57,ZY59	5	285	27716	8327	37614
ZY62,ZY65,Heinz,ZY58,ZY59	5	286	27339	8820	37795
ZY62,ZY65,Heinz,ZY64,ZY59	5	287	24928	11196	38068
ZY62,ZY65,ZY63,Heinz,ZY59	5	288	26586	9596	37784
ZY62,ZY65,Spenn,Heinz,ZY59	5	289	26999	9433	39486
ZY62,ZY65,ZY56,Heinz,ZY59	5	290	27742	8298	37606
ZY62,ZY65,Heinz,ZY60,ZY59	5	291	27228	8934	37781
ZY62,ZY65,ZY57,ZY58,ZY59	5	292	27197	8739	37650
ZY62,ZY65,ZY57,ZY64,ZY59	5	293	24836	11027	37933
ZY62,ZY65,ZY63,ZY57,ZY59	5	294	26446	9479	37641
ZY62,ZY65,Spenn,ZY57,ZY59	5	295	26849	9353	39335
ZY62,ZY65,ZY56,ZY57,ZY59	5	296	27599	8312	37471
ZY62,ZY65,ZY57,ZY60,ZY59	5	297	27094	8849	37641
ZY62,ZY65,ZY64,ZY58,ZY59	5	298	24706	10237	38062
ZY62,ZY65,ZY63,ZY58,ZY59	5	299	26211	8866	37752
ZY62,ZY65,Spenn,ZY58,ZY59	5	300	26608	8829	39407
ZY62,ZY65,ZY56,ZY58,ZY59	5	301	27225	8688	37655
ZY62,ZY65,ZY60,ZY58,ZY59	5	302	27041	8016	37669
ZY62,ZY65,ZY63,ZY64,ZY59	5	303	24106	10522	38031
ZY62,ZY65,Spenn,ZY64,ZY59	5	304	24514	10522	39659
ZY62,ZY65,ZY56,ZY64,ZY59	5	305	24845	10988	37934
ZY62,ZY65,ZY64,ZY60,ZY59	5	306	24597	10333	38057
ZY62,ZY65,ZY63,Spenn,ZY59	5	307	25908	9213	39384
ZY62,ZY65,ZY56,ZY63,ZY59	5	308	26460	9442	37649
ZY62,ZY65,ZY63,ZY60,ZY59	5	309	26103	8948	37755
ZY62,ZY65,ZY56,Spenn,ZY59	5	310	26870	9326	39329
ZY62,ZY65,Spenn,ZY60,ZY59	5	311	26501	8892	39414
ZY62,ZY65,ZY56,ZY60,ZY59	5	312	27111	8794	37646
ZY62,Heinz,ZY57,ZY58,ZY59	5	313	27171	8792	37771
ZY62,Heinz,ZY57,ZY64,ZY59	5	314	24821	11070	38059
ZY62,ZY63,Heinz,ZY57,ZY59	5	315	26422	9533	37766
ZY62,Spenn,Heinz,ZY57,ZY59	5	316	26831	9407	39458
ZY62,ZY56,Heinz,ZY57,ZY59	5	317	27565	8382	37580
ZY62,Heinz,ZY57,ZY60,ZY59	5	318	27066	8896	37762
ZY62,Heinz,ZY64,ZY58,ZY59	5	319	24689	10283	38193
ZY62,ZY63,Heinz,ZY58,ZY59	5	320	26185	8925	37882
ZY62,Spenn,Heinz,ZY58,ZY59	5	321	26586	8882	39535
ZY62,ZY56,Heinz,ZY58,ZY59	5	322	27189	8763	37764
ZY62,Heinz,ZY60,ZY58,ZY59	5	323	27014	8068	37793
ZY62,ZY63,Heinz,ZY64,ZY59	5	324	24082	10574	38167
ZY62,Spenn,Heinz,ZY64,ZY59	5	325	24497	10572	39795
ZY62,ZY56,Heinz,ZY64,ZY59	5	326	24819	11060	38044
ZY62,Heinz,ZY64,ZY60,ZY59	5	327	24580	10375	38182
ZY62,ZY63,Spenn,Heinz,ZY59	5	328	25884	9269	39519
ZY62,ZY56,ZY63,Heinz,ZY59	5	329	26426	9521	37762
ZY62,ZY63,Heinz,ZY60,ZY59	5	330	26072	9012	37881
ZY62,ZY56,Spenn,Heinz,ZY59	5	331	26839	9401	39442
ZY62,Spenn,Heinz,ZY60,ZY59	5	332	26477	8955	39537
ZY62,ZY56,Heinz,ZY60,ZY59	5	333	27073	8869	37755
ZY62,ZY57,ZY64,ZY58,ZY59	5	334	24638	10221	37804
ZY62,ZY63,ZY57,ZY58,ZY59	5	335	26111	8886	37489
ZY62,Spenn,ZY57,ZY58,ZY59	5	336	26505	8849	39164
ZY62,ZY56,ZY57,ZY58,ZY59	5	337	27110	8689	37480
ZY62,ZY57,ZY60,ZY58,ZY59	5	338	26931	8072	37407
ZY62,ZY63,ZY57,ZY64,ZY59	5	339	24040	10505	37747
ZY62,Spenn,ZY57,ZY64,ZY59	5	340	24446	10490	39404
ZY62,ZY56,ZY57,ZY64,ZY59	5	341	24783	10922	37758
ZY62,ZY57,ZY64,ZY60,ZY59	5	342	24540	10312	37798
ZY62,ZY63,Spenn,ZY57,ZY59	5	343	25804	9239	39119
ZY62,ZY56,ZY63,ZY57,ZY59	5	344	26348	9424	37470
ZY62,ZY63,ZY57,ZY60,ZY59	5	345	26004	8976	37490
ZY62,ZY56,Spenn,ZY57,ZY59	5	346	26769	9306	39160
ZY62,Spenn,ZY57,ZY60,ZY59	5	347	26404	8906	39172
ZY62,ZY56,ZY57,ZY60,ZY59	5	348	27002	8795	37474
ZY62,ZY63,ZY64,ZY58,ZY59	5	349	24047	10073	36950
ZY62,Spenn,ZY64,ZY58,ZY59	5	350	24449	10087	38614
ZY62,ZY56,ZY64,ZY58,ZY59	5	351	24639	10176	37800
ZY62,ZY64,ZY60,ZY58,ZY59	5	352	24631	9753	36869
ZY62,ZY63,Spenn,ZY58,ZY59	5	353	25759	8923	38360
ZY62,ZY56,ZY63,ZY58,ZY59	5	354	26111	8839	37498
ZY62,ZY63,ZY60,ZY58,ZY59	5	355	26093	8452	36614
ZY62,ZY56,Spenn,ZY58,ZY59	5	356	26519	8804	39157
ZY62,Spenn,ZY60,ZY58,ZY59	5	357	26519	8352	38332
ZY62,ZY56,ZY60,ZY58,ZY59	5	358	26936	8032	37400
ZY62,ZY63,Spenn,ZY64,ZY59	5	359	23884	10337	38315
ZY62,ZY56,ZY63,ZY64,ZY59	5	360	24031	10470	37757
ZY62,ZY63,ZY64,ZY60,ZY59	5	361	23935	10157	36942
ZY62,ZY56,Spenn,ZY64,ZY59	5	362	24452	10463	39386
ZY62,Spenn,ZY64,ZY60,ZY59	5	363	24344	10157	38605
ZY62,ZY56,ZY64,ZY60,ZY59	5	364	24530	10282	37785
ZY62,ZY56,ZY63,Spenn,ZY59	5	365	25812	9211	39114
ZY62,ZY63,Spenn,ZY60,ZY59	5	366	25650	9009	38350
ZY62,ZY56,ZY63,ZY60,ZY59	5	367	25999	8933	37494
ZY62,ZY56,Spenn,ZY60,ZY59	5	368	26408	8876	39157
ZY65,Heinz,ZY57,ZY58,ZY59	5	369	28535	7503	37581
ZY65,Heinz,ZY57,ZY64,ZY59	5	370	25685	10304	37862
ZY65,ZY63,Heinz,ZY57,ZY59	5	371	27457	8600	37611
ZY65,Spenn,Heinz,ZY57,ZY59	5	372	28061	8236	39360
ZY65,ZY56,Heinz,ZY57,ZY59	5	373	29233	6585	37309
ZY65,Heinz,ZY57,ZY60,ZY59	5	374	28390	7635	37574
ZY65,Heinz,ZY64,ZY58,ZY59	5	375	25460	10664	38063
ZY65,ZY63,Heinz,ZY58,ZY59	5	376	27092	9097	37781
ZY65,Spenn,Heinz,ZY58,ZY59	5	377	27646	8784	39487
ZY65,ZY56,Heinz,ZY58,ZY59	5	378	28553	7493	37572
ZY65,Heinz,ZY60,ZY58,ZY59	5	379	28278	7938	37637
ZY65,ZY63,Heinz,ZY64,ZY59	5	380	24719	11399	38074
ZY65,Spenn,Heinz,ZY64,ZY59	5	381	25234	11154	39757
ZY65,ZY56,Heinz,ZY64,ZY59	5	382	25673	10326	37848
ZY65,Heinz,ZY64,ZY60,ZY59	5	383	25336	10771	38055
ZY65,ZY63,Spenn,Heinz,ZY59	5	384	26736	9705	39486
ZY65,ZY56,ZY63,Heinz,ZY59	5	385	27452	8598	37612
ZY65,ZY63,Heinz,ZY60,ZY59	5	386	26967	9210	37780
ZY65,ZY56,Spenn,Heinz,ZY59	5	387	28070	8234	39347
ZY65,Spenn,Heinz,ZY60,ZY59	5	388	27512	8903	39487
ZY65,ZY56,Heinz,ZY60,ZY59	5	389	28405	7617	37567
ZY65,ZY57,ZY64,ZY58,ZY59	5	390	25361	10542	37914
ZY65,ZY63,ZY57,ZY58,ZY59	5	391	26955	9011	37627
ZY65,Spenn,ZY57,ZY58,ZY59	5	392	27487	8746	39328
ZY65,ZY56,ZY57,ZY58,ZY59	5	393	28397	7536	37427
ZY65,ZY57,ZY60,ZY58,ZY59	5	394	28111	7859	37498
ZY65,ZY63,ZY57,ZY64,ZY59	5	395	24633	11220	37925
ZY65,Spenn,ZY57,ZY64,ZY59	5	396	25126	11030	39600
ZY65,ZY56,ZY57,ZY64,ZY59	5	397	25583	10294	37713
ZY65,ZY57,ZY64,ZY60,ZY59	5	398	25246	10634	37916
ZY65,ZY63,Spenn,ZY57,ZY59	5	399	26592	9603	39328
ZY65,ZY56,ZY63,ZY57,ZY59	5	400	27318	8603	37467
ZY65,ZY63,ZY57,ZY60,ZY59	5	401	26839	9115	37629
ZY65,ZY56,Spenn,ZY57,ZY59	5	402	27916	8270	39198
ZY65,Spenn,ZY57,ZY60,ZY59	5	403	27357	8857	39333
ZY65,ZY56,ZY57,ZY60,ZY59	5	404	28254	7654	37428
ZY65,ZY63,ZY64,ZY58,ZY59	5	405	24505	10446	38050
ZY65,Spenn,ZY64,ZY58,ZY59	5	406	24977	10341	39682
ZY65,ZY56,ZY64,ZY58,ZY59	5	407	25353	10527	37919
ZY65,ZY64,ZY60,ZY58,ZY59	5	408	25225	9690	37940
ZY65,ZY63,Spenn,ZY58,ZY59	5	409	26358	9038	39403
ZY65,ZY56,ZY63,ZY58,ZY59	5	410	26955	8989	37638
ZY65,ZY63,ZY60,ZY58,ZY59	5	411	26787	8263	37656
ZY65,ZY56,Spenn,ZY58,ZY59	5	412	27505	8705	39330
ZY65,Spenn,ZY60,ZY58,ZY59	5	413	27323	8028	39341
ZY65,ZY56,ZY60,ZY58,ZY59	5	414	28123	7836	37497
ZY65,ZY63,Spenn,ZY64,ZY59	5	415	24303	10658	39666
ZY65,ZY56,ZY63,ZY64,ZY59	5	416	24619	11213	37940
ZY65,ZY63,ZY64,ZY60,ZY59	5	417	24390	10536	38055
ZY65,ZY56,Spenn,ZY64,ZY59	5	418	25120	11014	39600
ZY65,Spenn,ZY64,ZY60,ZY59	5	419	24858	10415	39690
ZY65,ZY56,ZY64,ZY60,ZY59	5	420	25231	10629	37915
ZY65,ZY56,ZY63,Spenn,ZY59	5	421	26601	9576	39333
ZY65,ZY63,Spenn,ZY60,ZY59	5	422	26242	9122	39410
ZY65,ZY56,ZY63,ZY60,ZY59	5	423	26833	9096	37640
ZY65,ZY56,Spenn,ZY60,ZY59	5	424	27369	8826	39330
Heinz,ZY57,ZY64,ZY58,ZY59	5	425	25352	10573	38041
ZY63,Heinz,ZY57,ZY58,ZY59	5	426	26933	9059	37749
Spenn,Heinz,ZY57,ZY58,ZY59	5	427	27469	8789	39450
ZY56,Heinz,ZY57,ZY58,ZY59	5	428	28363	7594	37536
Heinz,ZY57,ZY60,ZY58,ZY59	5	429	28087	7906	37617
ZY63,Heinz,ZY57,ZY64,ZY59	5	430	24616	11266	38054
Spenn,Heinz,ZY57,ZY64,ZY59	5	431	25119	11078	39728
ZY56,Heinz,ZY57,ZY64,ZY59	5	432	25564	10347	37825
Heinz,ZY57,ZY64,ZY60,ZY59	5	433	25233	10671	38040
ZY63,Spenn,Heinz,ZY57,ZY59	5	434	26576	9651	39453
ZY56,ZY63,Heinz,ZY57,ZY59	5	435	27289	8672	37575
ZY63,Heinz,ZY57,ZY60,ZY59	5	436	26812	9167	37751
ZY56,Spenn,Heinz,ZY57,ZY59	5	437	27894	8328	39308
Spenn,Heinz,ZY57,ZY60,ZY59	5	438	27342	8899	39454
ZY56,Heinz,ZY57,ZY60,ZY59	5	439	28226	7701	37539
ZY63,Heinz,ZY64,ZY58,ZY59	5	440	24491	10494	38179
Spenn,Heinz,ZY64,ZY58,ZY59	5	441	24972	10374	39813
ZY56,Heinz,ZY64,ZY58,ZY59	5	442	25331	10594	38026
Heinz,ZY64,ZY60,ZY58,ZY59	5	443	25214	9731	38064
ZY63,Spenn,Heinz,ZY58,ZY59	5	444	26341	9088	39528
ZY56,ZY63,Heinz,ZY58,ZY59	5	445	26921	9066	37745
ZY63,Heinz,ZY60,ZY58,ZY59	5	446	26763	8313	37780
ZY56,Spenn,Heinz,ZY58,ZY59	5	447	27475	8773	39437
Spenn,Heinz,ZY60,ZY58,ZY59	5	448	27305	8070	39464
ZY56,Heinz,ZY60,ZY58,ZY59	5	449	28087	7900	37606
ZY63,Spenn,Heinz,ZY64,ZY59	5	450	24291	10707	39799
ZY56,ZY63,Heinz,ZY64,ZY59	5	451	24590	11302	38047
ZY63,Heinz,ZY64,ZY60,ZY59	5	452	24371	10585	38181
ZY56,Spenn,Heinz,ZY64,ZY59	5	453	25102	11081	39712
Spenn,Heinz,ZY64,ZY60,ZY59	5	454	24848	10460	39817
ZY56,Heinz,ZY64,ZY60,ZY59	5	455	25210	10683	38024
ZY56,ZY63,Spenn,Heinz,ZY59	5	456	26571	9659	39442
ZY63,Spenn,Heinz,ZY60,ZY59	5	457	26224	9181	39531
ZY56,ZY63,Heinz,ZY60,ZY59	5	458	26802	9146	37754
ZY56,Spenn,Heinz,ZY60,ZY59	5	459	27343	8891	39438
ZY63,ZY57,ZY64,ZY58,ZY59	5	460	24443	10419	37778
Spenn,ZY57,ZY64,ZY58,ZY59	5	461	24914	10290	39439
ZY56,ZY57,ZY64,ZY58,ZY59	5	462	25288	10463	37745
ZY57,ZY64,ZY60,ZY58,ZY59	5	463	25161	9696	37672
ZY63,Spenn,ZY57,ZY58,ZY59	5	464	26262	9038	39150
ZY56,ZY63,ZY57,ZY58,ZY59	5	465	26848	8968	37457
ZY63,ZY57,ZY60,ZY58,ZY59	5	466	26686	8319	37378
ZY56,Spenn,ZY57,ZY58,ZY59	5	467	27394	8720	39154
Spenn,ZY57,ZY60,ZY58,ZY59	5	468	27217	8068	39089
ZY56,ZY57,ZY60,ZY58,ZY59	5	469	27991	7842	37323
ZY63,Spenn,ZY57,ZY64,ZY59	5	470	24236	10626	39393
ZY56,ZY63,ZY57,ZY64,ZY59	5	471	24552	11138	37757
ZY63,ZY57,ZY64,ZY60,ZY59	5	472	24335	10504	37783
ZY56,Spenn,ZY57,ZY64,ZY59	5	473	25058	10938	39433
Spenn,ZY57,ZY64,ZY60,ZY59	5	474	24801	10363	39448
ZY56,ZY57,ZY64,ZY60,ZY59	5	475	25177	10545	37749
ZY56,ZY63,Spenn,ZY57,ZY59	5	476	26494	9557	39156
ZY63,Spenn,ZY57,ZY60,ZY59	5	477	26152	9117	39156
ZY56,ZY63,ZY57,ZY60,ZY59	5	478	26736	9062	37462
ZY56,Spenn,ZY57,ZY60,ZY59	5	479	27269	8807	39165
ZY63,Spenn,ZY64,ZY58,ZY59	5	480	24248	10248	38585
ZY56,ZY63,ZY64,ZY58,ZY59	5	481	24420	10395	37790
ZY63,ZY64,ZY60,ZY58,ZY59	5	482	24427	9945	36849
ZY56,Spenn,ZY64,ZY58,ZY59	5	483	24900	10288	39425
Spenn,ZY64,ZY60,ZY58,ZY59	5	484	24916	9788	38532
ZY56,ZY64,ZY60,ZY58,ZY59	5	485	25143	9670	37662
ZY56,ZY63,Spenn,ZY58,ZY59	5	486	26255	9055	39137
ZY63,Spenn,ZY60,ZY58,ZY59	5	487	26268	8588	38294
ZY56,ZY63,ZY60,ZY58,ZY59	5	488	26669	8294	37381
ZY56,Spenn,ZY60,ZY58,ZY59	5	489	27216	8047	39074
ZY56,ZY63,Spenn,ZY64,ZY59	5	490	24220	10634	39391
ZY63,Spenn,ZY64,ZY60,ZY59	5	491	24129	10340	38581
ZY56,ZY63,ZY64,ZY60,ZY59	5	492	24311	10489	37787
ZY56,Spenn,ZY64,ZY60,ZY59	5	493	24784	10366	39426
ZY56,ZY63,Spenn,ZY60,ZY59	5	494	26143	9153	39134
ZY65,ZY62,M82,Heinz,ZY61	5	495	28174	7945	37198
ZY65,ZY62,M82,ZY57,ZY61	5	496	27988	8077	37106
ZY65,ZY62,M82,ZY61,ZY58	5	497	27479	8517	37306
ZY65,ZY62,M82,ZY61,ZY64	5	498	24859	11007	37595
ZY65,ZY62,M82,ZY63,ZY61	5	499	26746	9203	37275
ZY65,ZY62,M82,Spenn,ZY61	5	500	27067	9088	39072
ZY65,ZY62,ZY56,M82,ZY61	5	501	27980	8095	37100
ZY65,ZY62,M82,ZY61,ZY60	5	502	27381	8627	37293
ZY62,M82,Heinz,ZY57,ZY61	5	503	27980	8130	37202
ZY62,M82,Heinz,ZY61,ZY58	5	504	27470	8585	37402
ZY62,M82,Heinz,ZY61,ZY64	5	505	24855	11077	37694
ZY62,M82,ZY63,Heinz,ZY61	5	506	26736	9271	37376
ZY62,M82,Spenn,Heinz,ZY61	5	507	27058	9157	39171
ZY62,ZY56,M82,Heinz,ZY61	5	508	27953	8166	37192
ZY62,M82,Heinz,ZY61,ZY60	5	509	27372	8677	37392
ZY62,M82,ZY57,ZY61,ZY58	5	510	27324	8480	37238
ZY62,M82,ZY57,ZY61,ZY64	5	511	24772	10871	37537
ZY62,M82,ZY63,ZY57,ZY61	5	512	26597	9133	37212
ZY62,M82,Spenn,ZY57,ZY61	5	513	26927	9027	39005
ZY62,ZY56,M82,ZY57,ZY61	5	514	27806	8136	37057
ZY62,M82,ZY57,ZY61,ZY60	5	515	27234	8569	37234
ZY62,M82,ZY61,ZY64,ZY58	5	516	24596	10119	37545
ZY62,M82,ZY63,ZY61,ZY58	5	517	26282	8528	37229
ZY62,M82,Spenn,ZY61,ZY58	5	518	26598	8574	38981
ZY62,ZY56,M82,ZY61,ZY58	5	519	27310	8486	37235
ZY62,M82,ZY61,ZY60,ZY58	5	520	27155	7749	37139
ZY62,M82,ZY63,ZY61,ZY64	5	521	24032	10224	37477
ZY62,M82,Spenn,ZY61,ZY64	5	522	24394	10308	39207
ZY62,ZY56,M82,ZY61,ZY64	5	523	24757	10861	37537
ZY62,M82,ZY61,ZY64,ZY60	5	524	24499	10175	37544
ZY62,M82,ZY63,Spenn,ZY61	5	525	25944	8825	38929
ZY62,ZY56,M82,ZY63,ZY61	5	526	26576	9135	37219
ZY62,M82,ZY63,ZY61,ZY60	5	527	26182	8576	37238
ZY62,ZY56,M82,Spenn,ZY61	5	528	26908	9027	39005
ZY62,M82,Spenn,ZY61,ZY60	5	529	26508	8622	38988
ZY62,ZY56,M82,ZY61,ZY60	5	530	27214	8564	37235
ZY65,M82,Heinz,ZY57,ZY61	5	531	29211	6557	37043
ZY65,M82,Heinz,ZY61,ZY58	5	532	28521	7467	37316
ZY65,M82,Heinz,ZY61,ZY64	5	533	25553	10380	37586
ZY65,M82,ZY63,Heinz,ZY61	5	534	27611	8429	37289
ZY65,M82,Spenn,Heinz,ZY61	5	535	28003	8204	39136
ZY65,ZY56,M82,Heinz,ZY61	5	536	29188	6580	37036
ZY65,M82,Heinz,ZY61,ZY60	5	537	28408	7570	37298
ZY65,M82,ZY57,ZY61,ZY58	5	538	28339	7622	37204
ZY65,M82,ZY57,ZY61,ZY64	5	539	25449	10448	37490
ZY65,M82,ZY63,ZY57,ZY61	5	540	27448	8545	37188
ZY65,M82,Spenn,ZY57,ZY61	5	541	27830	8349	39015
ZY65,ZY56,M82,ZY57,ZY61	5	542	28994	6785	36931
ZY65,M82,ZY57,ZY61,ZY60	5	543	28234	7707	37196
ZY65,M82,ZY61,ZY64,ZY58	5	544	25226	10650	37697
ZY65,M82,ZY63,ZY61,ZY58	5	545	27045	8915	37374
ZY65,M82,Spenn,ZY61,ZY58	5	546	27421	8799	39136
ZY65,ZY56,M82,ZY61,ZY58	5	547	28334	7629	37204
ZY65,M82,ZY61,ZY60,ZY58	5	548	28122	7869	37263
ZY65,M82,ZY63,ZY61,ZY64	5	549	24582	11260	37666
ZY65,M82,Spenn,ZY61,ZY64	5	550	24985	11159	39402
ZY65,ZY56,M82,ZY61,ZY64	5	551	25435	10472	37488
ZY65,M82,ZY61,ZY64,ZY60	5	552	25124	10743	37685
ZY65,M82,ZY63,Spenn,ZY61	5	553	26653	9505	39119
ZY65,ZY56,M82,ZY63,ZY61	5	554	27428	8573	37193
ZY65,M82,ZY63,ZY61,ZY60	5	555	26935	9030	37368
ZY65,ZY56,M82,Spenn,ZY61	5	556	27818	8383	39009
ZY65,M82,Spenn,ZY61,ZY60	5	557	27322	8870	39138
ZY65,ZY56,M82,ZY61,ZY60	5	558	28227	7725	37194
M82,Heinz,ZY57,ZY61,ZY58	5	559	28339	7663	37298
M82,Heinz,ZY57,ZY61,ZY64	5	560	25457	10487	37591
M82,ZY63,Heinz,ZY57,ZY61	5	561	27442	8600	37285
M82,Spenn,Heinz,ZY57,ZY61	5	562	27829	8395	39113
ZY56,M82,Heinz,ZY57,ZY61	5	563	28975	6852	37018
M82,Heinz,ZY57,ZY61,ZY60	5	564	28229	7757	37291
M82,Heinz,ZY61,ZY64,ZY58	5	565	25240	10694	37794
M82,ZY63,Heinz,ZY61,ZY58	5	566	27044	8964	37472
M82,Spenn,Heinz,ZY61,ZY58	5	567	27418	8855	39231
ZY56,M82,Heinz,ZY61,ZY58	5	568	28313	7692	37291
M82,Heinz,ZY61,ZY60,ZY58	5	569	28122	7913	37359
M82,ZY63,Heinz,ZY61,ZY64	5	570	24580	11319	37769
M82,Spenn,Heinz,ZY61,ZY64	5	571	24994	11197	39508
M82,ZY56,Heinz,ZY61,ZY64	5	572	25425	10529	37579
M82,Heinz,ZY61,ZY64,ZY60	5	573	25132	10783	37784
M82,ZY63,Spenn,Heinz,ZY61	5	574	26646	9565	39220
M82,ZY56,ZY63,Heinz,ZY61	5	575	27405	8639	37285
M82,ZY63,Heinz,ZY61,ZY60	5	576	26926	9078	37470
ZY56,M82,Spenn,Heinz,ZY61	5	577	27800	8448	39098
M82,Spenn,Heinz,ZY61,ZY60	5	578	27313	8935	39235
ZY56,M82,Heinz,ZY61,ZY60	5	579	28207	7779	37286
M82,ZY57,ZY61,ZY64,ZY58	5	580	25148	10533	37630
M82,ZY63,ZY57,ZY61,ZY58	5	581	26903	8870	37301
M82,Spenn,ZY57,ZY61,ZY58	5	582	27274	8766	39065
ZY56,M82,ZY57,ZY61,ZY58	5	583	28166	7677	37147
M82,ZY57,ZY61,ZY60,ZY58	5	584	27957	7835	37195
M82,ZY63,ZY57,ZY61,ZY64	5	585	24498	11117	37604
M82,Spenn,ZY57,ZY61,ZY64	5	586	24904	11035	39339
ZY56,M82,ZY57,ZY61,ZY64	5	587	25346	10436	37446
M82,ZY57,ZY61,ZY64,ZY60	5	588	25047	10615	37630
M82,ZY63,Spenn,ZY57,ZY61	5	589	26519	9436	39048
ZY56,M82,ZY63,ZY57,ZY61	5	590	27280	8590	37142
M82,ZY63,ZY57,ZY61,ZY60	5	591	26797	8958	37307
ZY56,M82,Spenn,ZY57,ZY61	5	592	27669	8424	38952
M82,Spenn,ZY57,ZY61,ZY60	5	593	27177	8837	39073
ZY56,M82,ZY57,ZY61,ZY60	5	594	28069	7769	37143
M82,ZY63,ZY61,ZY64,ZY58	5	595	24364	10373	37617
M82,Spenn,ZY61,ZY64,ZY58	5	596	24751	10386	39318
ZY56,M82,ZY61,ZY64,ZY58	5	597	25121	10544	37633
M82,ZY61,ZY64,ZY60,ZY58	5	598	25025	9756	37529
M82,ZY63,Spenn,ZY61,ZY58	5	599	26250	8956	39020
ZY56,M82,ZY63,ZY61,ZY58	5	600	26877	8882	37308
M82,ZY63,ZY61,ZY60,ZY58	5	601	26739	8178	37211
ZY56,M82,Spenn,ZY61,ZY58	5	602	27259	8769	39064
M82,Spenn,ZY61,ZY60,ZY58	5	603	27135	8077	38974
ZY56,M82,ZY61,ZY60,ZY58	5	604	27937	7844	37194
M82,ZY63,Spenn,ZY61,ZY64	5	605	24151	10606	39256
ZY56,M82,ZY63,ZY61,ZY64	5	606	24474	11132	37618
M82,ZY63,ZY61,ZY64,ZY60	5	607	24254	10448	37621
ZY56,M82,Spenn,ZY61,ZY64	5	608	24881	11045	39341
M82,Spenn,ZY61,ZY64,ZY60	5	609	24651	10448	39321
ZY56,M82,ZY61,ZY64,ZY60	5	610	25020	10625	37631
ZY56,M82,ZY63,Spenn,ZY61	5	611	26490	9456	39058
M82,ZY63,Spenn,ZY61,ZY60	5	612	26151	9009	39031
ZY56,M82,ZY63,ZY61,ZY60	5	613	26771	8964	37318
ZY56,M82,Spenn,ZY61,ZY60	5	614	27159	8853	39069
ZY62,ZY65,M82,Heinz,ZY57	5	615	28987	6773	36863
ZY62,ZY65,M82,Heinz,ZY58	5	616	28310	7670	37133
ZY62,ZY65,M82,Heinz,ZY64	5	617	25398	10522	37410
ZY62,ZY65,M82,ZY63,Heinz	5	618	27442	8586	37117
ZY62,ZY65,M82,Spenn,Heinz	5	619	27809	8380	38971
ZY62,ZY65,ZY56,M82,Heinz	5	620	28978	6790	36849
ZY62,ZY65,M82,Heinz,ZY60	5	621	28192	7788	37107
ZY62,ZY65,M82,ZY57,ZY58	5	622	28137	7831	37018
ZY62,ZY65,M82,ZY57,ZY64	5	623	25300	10575	37322
ZY62,ZY65,M82,ZY63,ZY57	5	624	27286	8684	37024
ZY62,ZY65,M82,Spenn,ZY57	5	625	27642	8528	38849
ZY62,ZY65,ZY56,M82,ZY57	5	626	28783	6977	36754
ZY62,ZY65,M82,ZY57,ZY60	5	627	28027	7920	37006
ZY62,ZY65,M82,ZY64,ZY58	5	628	25076	10789	37521
ZY62,ZY65,M82,ZY63,ZY58	5	629	26892	9071	37197
ZY62,ZY65,M82,Spenn,ZY58	5	630	27254	8964	38963
ZY62,ZY65,ZY56,M82,ZY58	5	631	28144	7828	37013
ZY62,ZY65,M82,ZY60,ZY58	5	632	27906	8098	37076
ZY62,ZY65,M82,ZY63,ZY64	5	633	24463	11370	37494
ZY62,ZY65,M82,Spenn,ZY64	5	634	24855	11279	39234
ZY62,ZY65,ZY56,M82,ZY64	5	635	25298	10601	37310
ZY62,ZY65,M82,ZY64,ZY60	5	636	24964	10903	37504
ZY62,ZY65,M82,ZY63,Spenn	5	637	26504	9657	38947
ZY62,ZY65,ZY56,M82,ZY63	5	638	27276	8718	37017
ZY62,ZY65,M82,ZY63,ZY60	5	639	26770	9185	37194
ZY62,ZY65,ZY56,M82,Spenn	5	640	27639	8544	38844
ZY62,ZY65,M82,Spenn,ZY60	5	641	27145	9042	38965
ZY62,ZY65,ZY56,M82,ZY60	5	642	28022	7929	37002
ZY62,M82,Heinz,ZY57,ZY58	5	643	28125	7880	37115
ZY62,M82,Heinz,ZY57,ZY64	5	644	25296	10626	37421
ZY62,M82,ZY63,Heinz,ZY57	5	645	27277	8743	37120
ZY62,M82,Spenn,Heinz,ZY57	5	646	27630	8583	38947
ZY62,ZY56,M82,Heinz,ZY57	5	647	28760	7053	36842
ZY62,M82,Heinz,ZY57,ZY60	5	648	28012	7976	37102
ZY62,M82,Heinz,ZY64,ZY58	5	649	25071	10848	37620
ZY62,M82,ZY63,Heinz,ZY58	5	650	26880	9129	37298
ZY62,M82,Spenn,Heinz,ZY58	5	651	27236	9026	39062
ZY62,ZY56,M82,Heinz,ZY58	5	652	28117	7893	37105
ZY62,M82,Heinz,ZY60,ZY58	5	653	27899	8149	37171
ZY62,M82,ZY63,Heinz,ZY64	5	654	24451	11437	37596
ZY62,M82,Spenn,Heinz,ZY64	5	655	24846	11333	39339
ZY62,M82,ZY56,Heinz,ZY64	5	656	25279	10667	37402
ZY62,M82,Heinz,ZY64,ZY60	5	657	24959	10963	37598
ZY62,M82,ZY63,Spenn,Heinz	5	658	26488	9722	39049
ZY62,M82,ZY56,ZY63,Heinz	5	659	27253	8788	37110
ZY62,M82,ZY63,Heinz,ZY60	5	660	26755	9246	37293
ZY62,ZY56,M82,Spenn,Heinz	5	661	27614	8613	38936
ZY62,M82,Spenn,Heinz,ZY60	5	662	27127	9109	39062
ZY62,ZY56,M82,Heinz,ZY60	5	663	27998	7998	37092
ZY62,M82,ZY57,ZY64,ZY58	5	664	24988	10696	37449
ZY62,M82,ZY63,ZY57,ZY58	5	665	26754	9019	37124
ZY62,M82,Spenn,ZY57,ZY58	5	666	27106	8927	38889
ZY62,ZY56,M82,ZY57,ZY58	5	667	27973	7870	36960
ZY62,M82,ZY57,ZY60,ZY58	5	668	27742	8056	37007
ZY62,M82,ZY63,ZY57,ZY64	5	669	24380	11233	37428
ZY62,M82,Spenn,ZY57,ZY64	5	670	24765	11168	39166
ZY62,ZY56,M82,ZY57,ZY64	5	671	25204	10561	37271
ZY62,M82,ZY57,ZY64,ZY60	5	672	24884	10791	37441
ZY62,M82,ZY63,Spenn,ZY57	5	673	26371	9590	38872
ZY62,ZY56,M82,ZY63,ZY57	5	674	27128	8718	36974
ZY62,M82,ZY63,ZY57,ZY60	5	675	26638	9108	37130
ZY62,ZY56,M82,Spenn,ZY57	5	676	27487	8588	38785
ZY62,M82,Spenn,ZY57,ZY60	5	677	27002	9005	38894
ZY62,ZY56,M82,ZY57,ZY60	5	678	27861	7970	36953
ZY62,M82,ZY63,ZY64,ZY58	5	679	24240	10486	37439
ZY62,M82,Spenn,ZY64,ZY58	5	680	24613	10540	39134
ZY62,ZY56,M82,ZY64,ZY58	5	681	24978	10679	37452
ZY62,M82,ZY64,ZY60,ZY58	5	682	24861	9885	37353
ZY62,M82,ZY63,Spenn,ZY58	5	683	26105	9110	38842
ZY62,ZY56,M82,ZY63,ZY58	5	684	26739	9015	37129
ZY62,M82,ZY63,ZY60,ZY58	5	685	26569	8335	37039
ZY62,ZY56,M82,Spenn,ZY58	5	686	27096	8921	38892
ZY62,M82,Spenn,ZY60,ZY58	5	687	26952	8275	38794
ZY62,ZY56,M82,ZY60,ZY58	5	688	27732	8050	37004
ZY62,M82,ZY63,Spenn,ZY64	5	689	24023	10751	39069
ZY62,ZY56,M82,ZY63,ZY64	5	690	24366	11225	37442
ZY62,M82,ZY63,ZY64,ZY60	5	691	24125	10571	37438
ZY62,ZY56,M82,Spenn,ZY64	5	692	24759	11142	39172
ZY62,M82,Spenn,ZY64,ZY60	5	693	24513	10596	39135
ZY62,ZY56,M82,ZY64,ZY60	5	694	24864	10780	37443
ZY62,ZY56,M82,ZY63,Spenn	5	695	26353	9586	38884
ZY62,M82,ZY63,Spenn,ZY60	5	696	26001	9171	38849
ZY62,ZY56,M82,ZY63,ZY60	5	697	26613	9114	37137
ZY62,ZY56,M82,Spenn,ZY60	5	698	26984	9009	38895
ZY65,M82,Heinz,ZY57,ZY58	5	699	30239	5545	36817
ZY65,M82,Heinz,ZY57,ZY64	5	700	26442	9287	37087
ZY65,M82,ZY63,Heinz,ZY57	5	701	28727	7033	36872
ZY65,M82,Spenn,Heinz,ZY57	5	702	29385	6453	38806
ZY65,ZY56,M82,Heinz,ZY57	5	703	32002	3762	36317
ZY65,M82,Heinz,ZY57,ZY60	5	704	30055	5715	36795
ZY65,M82,Heinz,ZY64,ZY58	5	705	26042	9862	37407
ZY65,M82,ZY63,Heinz,ZY58	5	706	28066	7937	37125
ZY65,M82,Spenn,Heinz,ZY58	5	707	28634	7529	38977
ZY65,ZY56,M82,Heinz,ZY58	5	708	30208	5574	36810
ZY65,M82,Heinz,ZY60,ZY58	5	709	29796	6344	36913
ZY65,M82,ZY63,Heinz,ZY64	5	710	25221	10706	37409
ZY65,M82,Spenn,Heinz,ZY64	5	711	25756	10341	39249
ZY65,M82,ZY56,Heinz,ZY64	5	712	26415	9323	37070
ZY65,M82,Heinz,ZY64,ZY60	5	713	25902	9999	37378
ZY65,M82,ZY63,Spenn,Heinz	5	714	27584	8603	38975
ZY65,M82,ZY56,ZY63,Heinz	5	715	28677	7079	36870
ZY65,M82,ZY63,Heinz,ZY60	5	716	27925	8057	37114
ZY65,ZY56,M82,Spenn,Heinz	5	717	29357	6482	38797
ZY65,M82,Spenn,Heinz,ZY60	5	718	28490	7650	38968
ZY65,ZY56,M82,Heinz,ZY60	5	719	30032	5740	36787
ZY65,M82,ZY57,ZY64,ZY58	5	720	25938	9952	37296
ZY65,M82,ZY63,ZY57,ZY58	5	721	27909	8054	37016
ZY65,M82,Spenn,ZY57,ZY58	5	722	28452	7693	38848
ZY65,ZY56,M82,ZY57,ZY58	5	723	29987	5802	36698
ZY65,M82,ZY57,ZY60,ZY58	5	724	29561	6527	36811
ZY65,M82,ZY63,ZY57,ZY64	5	725	25129	10756	37314
ZY65,M82,Spenn,ZY57,ZY64	5	726	25645	10442	39128
ZY65,ZY56,M82,ZY57,ZY64	5	727	26300	9432	36983
ZY65,M82,ZY57,ZY64,ZY60	5	728	25799	10077	37282
ZY65,M82,ZY63,Spenn,ZY57	5	729	27423	8739	38852
ZY65,ZY56,M82,ZY63,ZY57	5	730	28502	7257	36767
ZY65,M82,ZY63,ZY57,ZY60	5	731	27772	8171	37010
ZY65,ZY56,M82,Spenn,ZY57	5	732	29153	6693	38678
ZY65,M82,Spenn,ZY57,ZY60	5	733	28311	7804	38846
ZY65,ZY56,M82,ZY57,ZY60	5	734	29815	5954	36685
ZY65,M82,ZY63,ZY64,ZY58	5	735	24919	10955	37509
ZY65,M82,Spenn,ZY64,ZY58	5	736	25398	10748	39258
ZY65,ZY56,M82,ZY64,ZY58	5	737	25916	9979	37294
ZY65,M82,ZY64,ZY60,ZY58	5	738	25737	10196	37363
ZY65,M82,ZY63,Spenn,ZY58	5	739	27027	9157	38969
ZY65,ZY56,M82,ZY63,ZY58	5	740	27877	8102	37014
ZY65,M82,ZY63,ZY60,ZY58	5	741	27651	8337	37075
ZY65,ZY56,M82,Spenn,ZY58	5	742	28435	7712	38849
ZY65,M82,Spenn,ZY60,ZY58	5	743	28203	7948	38885
ZY65,ZY56,M82,ZY60,ZY58	5	744	29544	6553	36807
ZY65,M82,ZY63,Spenn,ZY64	5	745	24678	11429	39237
ZY65,ZY56,M82,ZY63,ZY64	5	746	25113	10784	37317
ZY65,M82,ZY63,ZY64,ZY60	5	747	24795	11081	37497
ZY65,ZY56,M82,Spenn,ZY64	5	748	25628	10469	39126
ZY65,M82,Spenn,ZY64,ZY60	5	749	25277	10833	39256
ZY65,ZY56,M82,ZY64,ZY60	5	750	25777	10102	37279
ZY65,ZY56,M82,ZY63,Spenn	5	751	27398	8766	38858
ZY65,M82,ZY63,Spenn,ZY60	5	752	26907	9266	38966
ZY65,ZY56,M82,ZY63,ZY60	5	753	27737	8215	37014
ZY65,ZY56,M82,Spenn,ZY60	5	754	28293	7840	38842
M82,Heinz,ZY57,ZY64,ZY58	5	755	25950	9982	37396
M82,ZY63,Heinz,ZY57,ZY58	5	756	27906	8104	37111
M82,Spenn,Heinz,ZY57,ZY58	5	757	28444	7740	38945
ZY56,M82,Heinz,ZY57,ZY58	5	758	29976	5847	36788
M82,Heinz,ZY57,ZY60,ZY58	5	759	29565	6567	36904
M82,ZY63,Heinz,ZY57,ZY64	5	760	25129	10811	37414
M82,Spenn,Heinz,ZY57,ZY64	5	761	25653	10475	39233
M82,ZY56,Heinz,ZY57,ZY64	5	762	26299	9482	37075
M82,Heinz,ZY57,ZY64,ZY60	5	763	25807	10112	37382
M82,ZY63,Spenn,Heinz,ZY57	5	764	27419	8789	38950
M82,ZY56,ZY63,Heinz,ZY57	5	765	28495	7317	36854
M82,ZY63,Heinz,ZY57,ZY60	5	766	27765	8222	37108
ZY56,M82,Spenn,Heinz,ZY57	5	767	29146	6752	38765
M82,Spenn,Heinz,ZY57,ZY60	5	768	28304	7859	38943
ZY56,M82,Heinz,ZY57,ZY60	5	769	29812	6001	36774
M82,ZY63,Heinz,ZY64,ZY58	5	770	24920	11011	37608
M82,Spenn,Heinz,ZY64,ZY58	5	771	25403	10789	39359
M82,ZY56,Heinz,ZY64,ZY58	5	772	25908	10037	37383
M82,Heinz,ZY64,ZY60,ZY58	5	773	25752	10235	37457
M82,ZY63,Spenn,Heinz,ZY58	5	774	27016	9216	39066
M82,ZY56,ZY63,Heinz,ZY58	5	775	27857	8163	37105
M82,ZY63,Heinz,ZY60,ZY58	5	776	27648	8385	37172
ZY56,M82,Spenn,Heinz,ZY58	5	777	28413	7778	38936
M82,Spenn,Heinz,ZY60,ZY58	5	778	28195	8006	38979
ZY56,M82,Heinz,ZY60,ZY58	5	779	29534	6601	36896
M82,ZY63,Spenn,Heinz,ZY64	5	780	24677	11477	39341
M82,ZY56,ZY63,Heinz,ZY64	5	781	25098	10851	37409
M82,ZY63,Heinz,ZY64,ZY60	5	782	24792	11132	37597
M82,ZY56,Spenn,Heinz,ZY64	5	783	25620	10527	39218
M82,Spenn,Heinz,ZY64,ZY60	5	784	25279	10872	39359
M82,ZY56,Heinz,ZY64,ZY60	5	785	25772	10157	37368
M82,ZY56,ZY63,Spenn,Heinz	5	786	27377	8847	38945
M82,ZY63,Spenn,Heinz,ZY60	5	787	26896	9328	39063
M82,ZY56,ZY63,Heinz,ZY60	5	788	27721	8267	37108
ZY56,M82,Spenn,Heinz,ZY60	5	789	28281	7893	38932
M82,ZY63,ZY57,ZY64,ZY58	5	790	24845	10828	37437
M82,Spenn,ZY57,ZY64,ZY58	5	791	25315	10635	39187
ZY56,M82,ZY57,ZY64,ZY58	5	792	25826	9954	37240
M82,ZY57,ZY64,ZY60,ZY58	5	793	25654	10070	37294
M82,ZY63,Spenn,ZY57,ZY58	5	794	26890	9100	38894
ZY56,M82,ZY63,ZY57,ZY58	5	795	27730	8116	36958
M82,ZY63,ZY57,ZY60,ZY58	5	796	27507	8266	37004
ZY56,M82,Spenn,ZY57,ZY58	5	797	28272	7775	38781
M82,Spenn,ZY57,ZY60,ZY58	5	798	28034	7932	38809
ZY56,M82,ZY57,ZY60,ZY58	5	799	29344	6610	36755
M82,ZY63,Spenn,ZY57,ZY64	5	800	24598	11284	39168
ZY56,M82,ZY63,ZY57,ZY64	5	801	25026	10740	37273
M82,ZY63,ZY57,ZY64,ZY60	5	802	24724	10940	37434
ZY56,M82,Spenn,ZY57,ZY64	5	803	25539	10448	39074
M82,Spenn,ZY57,ZY64,ZY60	5	804	25194	10729	39190
ZY56,M82,ZY57,ZY64,ZY60	5	805	25695	10070	37234
ZY56,M82,ZY63,Spenn,ZY57	5	806	27255	8804	38795
M82,ZY63,Spenn,ZY57,ZY60	5	807	26776	9205	38893
ZY56,M82,ZY63,ZY57,ZY60	5	808	27601	8230	36959
ZY56,M82,Spenn,ZY57,ZY60	5	809	28143	7887	38781
M82,ZY63,Spenn,ZY64,ZY58	5	810	24452	10629	39135
ZY56,M82,ZY63,ZY64,ZY58	5	811	24810	10855	37446
M82,ZY63,ZY64,ZY60,ZY58	5	812	24699	10036	37340
ZY56,M82,Spenn,ZY64,ZY58	5	813	25282	10661	39189
M82,Spenn,ZY64,ZY60,ZY58	5	814	25171	9874	39081
ZY56,M82,ZY64,ZY60,ZY58	5	815	25621	10068	37297
ZY56,M82,ZY63,Spenn,ZY58	5	816	26859	9120	38900
M82,ZY63,Spenn,ZY60,ZY58	5	817	26721	8436	38794
ZY56,M82,ZY63,ZY60,ZY58	5	818	27465	8292	37009
ZY56,M82,Spenn,ZY60,ZY58	5	819	28010	7930	38812
ZY56,M82,ZY63,Spenn,ZY64	5	820	24569	11310	39182
M82,ZY63,Spenn,ZY64,ZY60	5	821	24342	10711	39134
ZY56,M82,ZY63,ZY64,ZY60	5	822	24693	10944	37448
ZY56,M82,Spenn,ZY64,ZY60	5	823	25166	10737	39192
ZY56,M82,ZY63,Spenn,ZY60	5	824	26749	9216	38901
ZY65,ZY62,Heinz,ZY57,ZY61	5	825	28969	7185	37239
ZY65,ZY62,Heinz,ZY61,ZY58	5	826	28441	7771	37453
ZY65,ZY62,Heinz,ZY61,ZY64	5	827	25706	10442	37743
ZY65,ZY62,ZY63,Heinz,ZY61	5	828	27660	8547	37425
ZY65,ZY62,Spenn,Heinz,ZY61	5	829	28000	8361	39230
ZY65,ZY62,ZY56,Heinz,ZY61	5	830	28982	7167	37233
ZY65,ZY62,Heinz,ZY61,ZY60	5	831	28333	7883	37434
ZY65,ZY62,ZY57,ZY61,ZY58	5	832	28273	7695	37309
ZY65,ZY62,ZY57,ZY61,ZY64	5	833	25605	10259	37607
ZY65,ZY62,ZY63,ZY57,ZY61	5	834	27501	8416	37288
ZY65,ZY62,Spenn,ZY57,ZY61	5	835	27834	8291	39074
ZY65,ZY62,ZY56,ZY57,ZY61	5	836	28815	7186	37102
ZY65,ZY62,ZY57,ZY61,ZY60	5	837	28178	7792	37298
ZY65,ZY62,ZY61,ZY64,ZY58	5	838	25433	9405	37747
ZY65,ZY62,ZY63,ZY61,ZY58	5	839	27179	7757	37419
ZY65,ZY62,Spenn,ZY61,ZY58	5	840	27512	7781	39154
ZY65,ZY62,ZY56,ZY61,ZY58	5	841	28292	7650	37310
ZY65,ZY62,ZY61,ZY60,ZY58	5	842	28100	6897	37325
ZY65,ZY62,ZY63,ZY61,ZY64	5	843	24839	9531	37706
ZY65,ZY62,Spenn,ZY61,ZY64	5	844	25216	9623	39410
ZY65,ZY62,ZY56,ZY61,ZY64	5	845	25615	10218	37603
ZY65,ZY62,ZY61,ZY64,ZY60	5	846	25323	9487	37737
ZY65,ZY62,ZY63,Spenn,ZY61	5	847	26816	8078	39124
ZY65,ZY62,ZY56,ZY63,ZY61	5	848	27505	8399	37286
ZY65,ZY62,ZY63,ZY61,ZY60	5	849	27078	7823	37414
ZY65,ZY62,ZY56,Spenn,ZY61	5	850	27848	8259	39067
ZY65,ZY62,Spenn,ZY61,ZY60	5	851	27417	7835	39158
ZY65,ZY62,ZY56,ZY61,ZY60	5	852	28190	7744	37298
ZY62,Heinz,ZY57,ZY61,ZY58	5	853	28249	7753	37429
ZY62,Heinz,ZY57,ZY61,ZY64	5	854	25589	10306	37735
ZY62,ZY63,Heinz,ZY57,ZY61	5	855	27477	8468	37415
ZY62,Spenn,Heinz,ZY57,ZY61	5	856	27811	8351	39198
ZY62,ZY56,Heinz,ZY57,ZY61	5	857	28774	7259	37213
ZY62,Heinz,ZY57,ZY61,ZY60	5	858	28149	7849	37417
ZY62,Heinz,ZY61,ZY64,ZY58	5	859	25421	9442	37887
ZY62,ZY63,Heinz,ZY61,ZY58	5	860	27160	7793	37560
ZY62,Spenn,Heinz,ZY61,ZY58	5	861	27491	7836	39287
ZY62,ZY56,Heinz,ZY61,ZY58	5	862	28255	7724	37425
ZY62,Heinz,ZY61,ZY60,ZY58	5	863	28078	6937	37457
ZY62,ZY63,Heinz,ZY61,ZY64	5	864	24815	9579	37852
ZY62,Spenn,Heinz,ZY61,ZY64	5	865	25202	9655	39557
ZY62,ZY56,Heinz,ZY61,ZY64	5	866	25586	10289	37721
ZY62,Heinz,ZY61,ZY64,ZY60	5	867	25307	9533	37868
ZY62,ZY63,Spenn,Heinz,ZY61	5	868	26792	8124	39268
ZY62,ZY56,ZY63,Heinz,ZY61	5	869	27470	8472	37406
ZY62,ZY63,Heinz,ZY61,ZY60	5	870	27052	7867	37550
ZY62,ZY56,Spenn,Heinz,ZY61	5	871	27815	8331	39185
ZY62,Spenn,Heinz,ZY61,ZY60	5	872	27393	7889	39289
ZY62,ZY56,Heinz,ZY61,ZY60	5	873	28149	7815	37414
ZY62,ZY57,ZY61,ZY64,ZY58	5	874	25357	9402	37482
ZY62,ZY63,ZY57,ZY61,ZY58	5	875	27070	7780	37152
ZY62,Spenn,ZY57,ZY61,ZY58	5	876	27395	7824	38901
ZY62,ZY56,ZY57,ZY61,ZY58	5	877	28156	7654	37137
ZY62,ZY57,ZY61,ZY60,ZY58	5	878	27978	6961	37058
ZY62,ZY63,ZY57,ZY61,ZY64	5	879	24769	9518	37418
ZY62,Spenn,ZY57,ZY61,ZY64	5	880	25146	9595	39147
ZY62,ZY56,ZY57,ZY61,ZY64	5	881	25543	10147	37428
ZY62,ZY57,ZY61,ZY64,ZY60	5	882	25256	9481	37473
ZY62,ZY63,Spenn,ZY57,ZY61	5	883	26708	8115	38849
ZY62,ZY56,ZY63,ZY57,ZY61	5	884	27380	8373	37110
ZY62,ZY63,ZY57,ZY61,ZY60	5	885	26967	7837	37154
ZY62,ZY56,Spenn,ZY57,ZY61	5	886	27729	8260	38892
ZY62,Spenn,ZY57,ZY61,ZY60	5	887	27305	7863	38911
ZY62,ZY56,ZY57,ZY61,ZY60	5	888	28060	7752	37128
ZY62,ZY63,ZY61,ZY64,ZY58	5	889	24751	9231	36541
ZY62,Spenn,ZY61,ZY64,ZY58	5	890	25129	9240	38318
ZY62,ZY56,ZY61,ZY64,ZY58	5	891	25362	9367	37465
ZY62,ZY61,ZY64,ZY60,ZY58	5	892	25359	9035	36465
ZY62,ZY63,Spenn,ZY61,ZY58	5	893	26615	7867	38048
ZY62,ZY56,ZY63,ZY61,ZY58	5	894	27057	7783	37141
ZY62,ZY63,ZY61,ZY60,ZY58	5	895	27058	7461	36179
ZY62,ZY56,Spenn,ZY61,ZY58	5	896	27402	7792	38885
ZY62,Spenn,ZY61,ZY60,ZY58	5	897	27421	7354	38019
ZY62,ZY56,ZY61,ZY60,ZY58	5	898	27976	6953	37037
ZY62,ZY63,Spenn,ZY61,ZY64	5	899	24567	9525	37948
ZY62,ZY56,ZY63,ZY61,ZY64	5	900	24763	9519	37405
ZY62,ZY63,ZY61,ZY64,ZY60	5	901	24641	9315	36515
ZY62,ZY56,Spenn,ZY61,ZY64	5	902	25152	9594	39114
ZY62,Spenn,ZY61,ZY64,ZY60	5	903	25025	9311	38302
ZY62,ZY56,ZY61,ZY64,ZY60	5	904	25252	9457	37449
ZY62,ZY56,ZY63,Spenn,ZY61	5	905	26697	8115	38836
ZY62,ZY63,Spenn,ZY61,ZY60	5	906	26515	7946	38030
ZY62,ZY56,ZY63,ZY61,ZY60	5	907	26951	7852	37136
ZY62,ZY56,Spenn,ZY61,ZY60	5	908	27304	7848	38887
ZY65,Heinz,ZY57,ZY61,ZY58	5	909	29326	6701	37343
ZY65,Heinz,ZY57,ZY61,ZY64	5	910	26303	9674	37629
ZY65,ZY63,Heinz,ZY57,ZY61	5	911	28377	7700	37327
ZY65,Spenn,Heinz,ZY57,ZY61	5	912	28769	7473	39162
ZY65,ZY56,Heinz,ZY57,ZY61	5	913	30045	5779	37058
ZY65,Heinz,ZY57,ZY61,ZY60	5	914	29210	6805	37329
ZY65,Heinz,ZY61,ZY64,ZY58	5	915	26087	10004	37846
ZY65,ZY63,Heinz,ZY61,ZY58	5	916	27968	8189	37526
ZY65,Spenn,Heinz,ZY61,ZY58	5	917	28360	8033	39290
ZY65,ZY56,Heinz,ZY61,ZY58	5	918	29344	6682	37341
[truncated: 6,180 more rows]

## Sheet: Fig. 2b
Fig. 2b. Number of different types of structural variants within each genome compared to the S. galapagense reference genome.
Species	INS	DEL	CNV	INV	TRANS
S. lycopersicoides	12519	10522	248	132	2790
S. habrochaites	21241	23508	2392	208	3789
S. pennellii	33226	29726	720	68	3488
S. chilense	29842	28832	6576	225	3576
S. peruvianum	9594	10642	8254	241	2727
S. corneliomulleri	9737	10661	9250	186	2535
S. neorickii	12908	15368	16465	115	2023
S. chmielewskii	13172	15189	4799	114	2214
S. pimpinellifolium	10196	10269	4467	32	382
S. lycopersicum var. cerasiforme	8913	11349	4076	34	354
S. lycopersicum M82	8554	10182	5756	46	395
S. lycopersicum Heinz1706	9205	11284	4934	39	355

## Sheet: Fig. 2c
Fig. 2c. Distribution of genes and different classes of structural variants across the 12 tomato chromosomes.
Chromosome	Start	End	Normalized density	Type
Sly01	1	500000	0.375	Gene
Sly01	500001	1000000	0.386	Gene
Sly01	1000001	1500000	0.33	Gene
Sly01	1500001	2000000	0.295	Gene
Sly01	2000001	2500000	0.295	Gene
Sly01	2500001	3000000	0.335	Gene
Sly01	3000001	3500000	0.256	Gene
Sly01	3500001	4000000	0.227	Gene
Sly01	4000001	4500000	0.108	Gene
Sly01	4500001	5000000	0.153	Gene
Sly01	5000001	5500000	0.165	Gene
Sly01	5500001	6000000	0.676	Gene
Sly01	6000001	6500000	0.938	Gene
Sly01	6500001	7000000	1	Gene
Sly01	7000001	7500000	0.949	Gene
Sly01	7500001	8000000	0.426	Gene
Sly01	8000001	8500000	0.068	Gene
Sly01	8500001	9000000	0.057	Gene
Sly01	9000001	9500000	0.034	Gene
Sly01	9500001	10000000	0.028	Gene
Sly01	10000001	10500000	0.062	Gene
Sly01	10500001	11000000	0.062	Gene
Sly01	11000001	11500000	0.045	Gene
Sly01	11500001	12000000	0.114	Gene
Sly01	12000001	12500000	0.119	Gene
Sly01	12500001	13000000	0.017	Gene
Sly01	13000001	13500000	0	Gene
Sly01	13500001	14000000	0	Gene
Sly01	14000001	14500000	0	Gene
Sly01	14500001	15000000	0.011	Gene
Sly01	15000001	15500000	0.006	Gene
Sly01	15500001	16000000	0.023	Gene
Sly01	16000001	16500000	0.085	Gene
Sly01	16500001	17000000	0.045	Gene
Sly01	17000001	17500000	0.011	Gene
Sly01	17500001	18000000	0.011	Gene
Sly01	18000001	18500000	0.006	Gene
Sly01	18500001	19000000	0.028	Gene
Sly01	19000001	19500000	0.062	Gene
Sly01	19500001	20000000	0.131	Gene
Sly01	20000001	20500000	0.057	Gene
Sly01	20500001	21000000	0.034	Gene
Sly01	21000001	21500000	0.028	Gene
Sly01	21500001	22000000	0.04	Gene
Sly01	22000001	22500000	0.045	Gene
Sly01	22500001	23000000	0.011	Gene
Sly01	23000001	23500000	0.011	Gene
Sly01	23500001	24000000	0.023	Gene
Sly01	24000001	24500000	0.011	Gene
Sly01	24500001	25000000	0.04	Gene
Sly01	25000001	25500000	0.023	Gene
Sly01	25500001	26000000	0.028	Gene
Sly01	26000001	26500000	0.074	Gene
Sly01	26500001	27000000	0.017	Gene
Sly01	27000001	27500000	0.028	Gene
Sly01	27500001	28000000	0.006	Gene
Sly01	28000001	28500000	0.028	Gene
Sly01	28500001	29000000	0.023	Gene
Sly01	29000001	29500000	0.233	Gene
Sly01	29500001	30000000	0.034	Gene
Sly01	30000001	30500000	0.045	Gene
Sly01	30500001	31000000	0.04	Gene
Sly01	31000001	31500000	0.017	Gene
Sly01	31500001	32000000	0	Gene
Sly01	32000001	32500000	0.034	Gene
Sly01	32500001	33000000	0.023	Gene
Sly01	33000001	33500000	0.068	Gene
Sly01	33500001	34000000	0.006	Gene
Sly01	34000001	34500000	0.011	Gene
Sly01	34500001	35000000	0.028	Gene
Sly01	35000001	35500000	0.023	Gene
Sly01	35500001	36000000	0.028	Gene
Sly01	36000001	36500000	0.045	Gene
Sly01	36500001	37000000	0.011	Gene
Sly01	37000001	37500000	0.006	Gene
Sly01	37500001	38000000	0.011	Gene
Sly01	38000001	38500000	0.068	Gene
Sly01	38500001	39000000	0.04	Gene
Sly01	39000001	39500000	0.023	Gene
Sly01	39500001	40000000	0.023	Gene
Sly01	40000001	40500000	0.006	Gene
Sly01	40500001	41000000	0.006	Gene
Sly01	41000001	41500000	0.011	Gene
Sly01	41500001	42000000	0.006	Gene
Sly01	42000001	42500000	0.023	Gene
Sly01	42500001	43000000	0.017	Gene
Sly01	43000001	43500000	0	Gene
Sly01	43500001	44000000	0	Gene
Sly01	44000001	44500000	0.051	Gene
Sly01	44500001	45000000	0	Gene
Sly01	45000001	45500000	0.023	Gene
Sly01	45500001	46000000	0.028	Gene
Sly01	46000001	46500000	0.028	Gene
Sly01	46500001	47000000	0.045	Gene
Sly01	47000001	47500000	0.051	Gene
Sly01	47500001	48000000	0.028	Gene
Sly01	48000001	48500000	0.006	Gene
Sly01	48500001	49000000	0.017	Gene
Sly01	49000001	49500000	0.017	Gene
Sly01	49500001	50000000	0	Gene
Sly01	50000001	50500000	0.006	Gene
Sly01	50500001	51000000	0.006	Gene
Sly01	51000001	51500000	0.045	Gene
Sly01	51500001	52000000	0.017	Gene
Sly01	52000001	52500000	0.017	Gene
Sly01	52500001	53000000	0.057	Gene
Sly01	53000001	53500000	0.04	Gene
Sly01	53500001	54000000	0.023	Gene
Sly01	54000001	54500000	0.017	Gene
Sly01	54500001	55000000	0.011	Gene
Sly01	55000001	55500000	0.04	Gene
Sly01	55500001	56000000	0.051	Gene
Sly01	56000001	56500000	0.051	Gene
Sly01	56500001	57000000	0.028	Gene
Sly01	57000001	57500000	0.006	Gene
Sly01	57500001	58000000	0.034	Gene
Sly01	58000001	58500000	0.028	Gene
Sly01	58500001	59000000	0.028	Gene
Sly01	59000001	59500000	0.074	Gene
Sly01	59500001	60000000	0.057	Gene
Sly01	60000001	60500000	0.017	Gene
Sly01	60500001	61000000	0.006	Gene
Sly01	61000001	61500000	0.023	Gene
Sly01	61500001	62000000	0.017	Gene
Sly01	62000001	62500000	0.085	Gene
Sly01	62500001	63000000	0.045	Gene
Sly01	63000001	63500000	0.034	Gene
Sly01	63500001	64000000	0.04	Gene
Sly01	64000001	64500000	0.04	Gene
Sly01	64500001	65000000	0.04	Gene
Sly01	65000001	65500000	0.062	Gene
Sly01	65500001	66000000	0.034	Gene
Sly01	66000001	66500000	0.045	Gene
Sly01	66500001	67000000	0.034	Gene
Sly01	67000001	67500000	0.034	Gene
Sly01	67500001	68000000	0.045	Gene
Sly01	68000001	68500000	0.119	Gene
Sly01	68500001	69000000	0.114	Gene
Sly01	69000001	69500000	0.04	Gene
Sly01	69500001	70000000	0.074	Gene
Sly01	70000001	70500000	0.102	Gene
Sly01	70500001	71000000	0.097	Gene
Sly01	71000001	71500000	0.085	Gene
Sly01	71500001	72000000	0.057	Gene
Sly01	72000001	72500000	0.057	Gene
Sly01	72500001	73000000	0.097	Gene
Sly01	73000001	73500000	0.17	Gene
Sly01	73500001	74000000	0.199	Gene
Sly01	74000001	74500000	0.108	Gene
Sly01	74500001	75000000	0.142	Gene
Sly01	75000001	75500000	0.159	Gene
Sly01	75500001	76000000	0.233	Gene
Sly01	76000001	76500000	0.205	Gene
Sly01	76500001	77000000	0.25	Gene
Sly01	77000001	77500000	0.222	Gene
Sly01	77500001	78000000	0.244	Gene
Sly01	78000001	78500000	0.227	Gene
Sly01	78500001	79000000	0.364	Gene
Sly01	79000001	79500000	0.33	Gene
Sly01	79500001	80000000	0.267	Gene
Sly01	80000001	80500000	0.312	Gene
Sly01	80500001	81000000	0.295	Gene
Sly01	81000001	81500000	0.33	Gene
Sly01	81500001	82000000	0.278	Gene
Sly01	82000001	82500000	0.233	Gene
Sly01	82500001	83000000	0.358	Gene
Sly01	83000001	83500000	0.312	Gene
Sly01	83500001	84000000	0.347	Gene
Sly01	84000001	84500000	0.375	Gene
Sly01	84500001	85000000	0.347	Gene
Sly01	85000001	85500000	0.312	Gene
Sly01	85500001	86000000	0.324	Gene
Sly01	86000001	86500000	0.443	Gene
Sly01	86500001	87000000	0.398	Gene
Sly01	87000001	87500000	0.33	Gene
Sly01	87500001	88000000	0.352	Gene
Sly01	88000001	88500000	0.364	Gene
Sly01	88500001	89000000	0.312	Gene
Sly01	89000001	89500000	0.369	Gene
Sly01	89500001	90000000	0.364	Gene
Sly01	90000001	90500000	0.392	Gene
Sly01	90500001	91000000	0.364	Gene
Sly01	91000001	91500000	0.352	Gene
Sly01	91500001	92000000	0.443	Gene
Sly01	92000001	92500000	0.403	Gene
Sly01	92500001	93000000	0.409	Gene
Sly01	93000001	93500000	0.352	Gene
Sly01	93500001	94000000	0.42	Gene
Sly01	94000001	94500000	0.381	Gene
Sly01	94500001	95000000	0.364	Gene
Sly01	95000001	95500000	0.523	Gene
Sly01	95500001	96000000	0.392	Gene
Sly01	96000001	96268433	0.068	Gene
Sly02	1	500000	0.125	Gene
Sly02	500001	1000000	0.017	Gene
Sly02	1000001	1500000	0.023	Gene
Sly02	1500001	2000000	0.057	Gene
Sly02	2000001	2500000	0.028	Gene
Sly02	2500001	3000000	0.011	Gene
Sly02	3000001	3500000	0.011	Gene
Sly02	3500001	4000000	0.057	Gene
Sly02	4000001	4500000	0.045	Gene
Sly02	4500001	5000000	0.017	Gene
Sly02	5000001	5500000	0.011	Gene
Sly02	5500001	6000000	0.011	Gene
Sly02	6000001	6500000	0.006	Gene
Sly02	6500001	7000000	0.011	Gene
Sly02	7000001	7500000	0.023	Gene
Sly02	7500001	8000000	0.023	Gene
Sly02	8000001	8500000	0.051	Gene
Sly02	8500001	9000000	0.028	Gene
Sly02	9000001	9500000	0.034	Gene
Sly02	9500001	10000000	0.034	Gene
Sly02	10000001	10500000	0.011	Gene
Sly02	10500001	11000000	0.017	Gene
Sly02	11000001	11500000	0.017	Gene
Sly02	11500001	12000000	0.006	Gene
Sly02	12000001	12500000	0.011	Gene
Sly02	12500001	13000000	0.028	Gene
Sly02	13000001	13500000	0.102	Gene
Sly02	13500001	14000000	0.006	Gene
Sly02	14000001	14500000	0	Gene
Sly02	14500001	15000000	0.074	Gene
Sly02	15000001	15500000	0.091	Gene
Sly02	15500001	16000000	0.028	Gene
Sly02	16000001	16500000	0.057	Gene
Sly02	16500001	17000000	0.034	Gene
Sly02	17000001	17500000	0.006	Gene
Sly02	17500001	18000000	0.057	Gene
Sly02	18000001	18500000	0.028	Gene
Sly02	18500001	19000000	0.051	Gene
Sly02	19000001	19500000	0.011	Gene
Sly02	19500001	20000000	0.011	Gene
Sly02	20000001	20500000	0.04	Gene
Sly02	20500001	21000000	0.023	Gene
Sly02	21000001	21500000	0.011	Gene
Sly02	21500001	22000000	0.057	Gene
Sly02	22000001	22500000	0.028	Gene
Sly02	22500001	23000000	0.051	Gene
Sly02	23000001	23500000	0.091	Gene
Sly02	23500001	24000000	0.068	Gene
Sly02	24000001	24500000	0.045	Gene
Sly02	24500001	25000000	0.068	Gene
Sly02	25000001	25500000	0.057	Gene
Sly02	25500001	26000000	0.097	Gene
Sly02	26000001	26500000	0.125	Gene
Sly02	26500001	27000000	0.045	Gene
Sly02	27000001	27500000	0.102	Gene
Sly02	27500001	28000000	0.085	Gene
Sly02	28000001	28500000	0.114	Gene
Sly02	28500001	29000000	0.097	Gene
Sly02	29000001	29500000	0.102	Gene
Sly02	29500001	30000000	0.108	Gene
Sly02	30000001	30500000	0.153	Gene
Sly02	30500001	31000000	0.085	Gene
Sly02	31000001	31500000	0.091	Gene
Sly02	31500001	32000000	0.091	Gene
Sly02	32000001	32500000	0.108	Gene
Sly02	32500001	33000000	0.136	Gene
Sly02	33000001	33500000	0.119	Gene
Sly02	33500001	34000000	0.25	Gene
Sly02	34000001	34500000	0.182	Gene
Sly02	34500001	35000000	0.17	Gene
Sly02	35000001	35500000	0.142	Gene
Sly02	35500001	36000000	0.273	Gene
Sly02	36000001	36500000	0.267	Gene
Sly02	36500001	37000000	0.233	Gene
Sly02	37000001	37500000	0.29	Gene
Sly02	37500001	38000000	0.273	Gene
Sly02	38000001	38500000	0.358	Gene
Sly02	38500001	39000000	0.352	Gene
Sly02	39000001	39500000	0.324	Gene
Sly02	39500001	40000000	0.347	Gene
Sly02	40000001	40500000	0.312	Gene
Sly02	40500001	41000000	0.386	Gene
Sly02	41000001	41500000	0.335	Gene
Sly02	41500001	42000000	0.284	Gene
Sly02	42000001	42500000	0.398	Gene
Sly02	42500001	43000000	0.369	Gene
Sly02	43000001	43500000	0.375	Gene
Sly02	43500001	44000000	0.318	Gene
Sly02	44000001	44500000	0.369	Gene
Sly02	44500001	45000000	0.409	Gene
Sly02	45000001	45500000	0.352	Gene
Sly02	45500001	46000000	0.375	Gene
Sly02	46000001	46500000	0.392	Gene
Sly02	46500001	47000000	0.261	Gene
Sly02	47000001	47500000	0.472	Gene
Sly02	47500001	48000000	0.398	Gene
Sly02	48000001	48500000	0.312	Gene
Sly02	48500001	49000000	0.426	Gene
Sly02	49000001	49500000	0.369	Gene
Sly02	49500001	50000000	0.324	Gene
Sly02	50000001	50500000	0.398	Gene
Sly02	50500001	51000000	0.466	Gene
Sly02	51000001	51500000	0.369	Gene
Sly02	51500001	52000000	0.392	Gene
Sly02	52000001	52500000	0.341	Gene
Sly02	52500001	53000000	0.364	Gene
Sly02	53000001	53500000	0.398	Gene
Sly02	53500001	54000000	0.398	Gene
Sly02	54000001	54500000	0.381	Gene
Sly02	54500001	55000000	0.392	Gene
Sly02	55000001	55500000	0.398	Gene
Sly02	55500001	55784836	0.057	Gene
Sly03	1	500000	0.398	Gene
Sly03	500001	1000000	0.392	Gene
Sly03	1000001	1500000	0.295	Gene
Sly03	1500001	2000000	0.29	Gene
Sly03	2000001	2500000	0.347	Gene
Sly03	2500001	3000000	0.29	Gene
Sly03	3000001	3500000	0.301	Gene
Sly03	3500001	4000000	0.312	Gene
Sly03	4000001	4500000	0.239	Gene
Sly03	4500001	5000000	0.233	Gene
Sly03	5000001	5500000	0.239	Gene
Sly03	5500001	6000000	0.25	Gene
Sly03	6000001	6500000	0.142	Gene
Sly03	6500001	7000000	0.148	Gene
Sly03	7000001	7500000	0.125	Gene
Sly03	7500001	8000000	0.125	Gene
Sly03	8000001	8500000	0.074	Gene
Sly03	8500001	9000000	0.051	Gene
Sly03	9000001	9500000	0.04	Gene
Sly03	9500001	10000000	0.04	Gene
Sly03	10000001	10500000	0.108	Gene
Sly03	10500001	11000000	0.057	Gene
Sly03	11000001	11500000	0.125	Gene
Sly03	11500001	12000000	0.051	Gene
Sly03	12000001	12500000	0.097	Gene
Sly03	12500001	13000000	0.068	Gene
Sly03	13000001	13500000	0.04	Gene
Sly03	13500001	14000000	0.062	Gene
Sly03	14000001	14500000	0.023	Gene
Sly03	14500001	15000000	0	Gene
Sly03	15000001	15500000	0.006	Gene
Sly03	15500001	16000000	0.045	Gene
Sly03	16000001	16500000	0.085	Gene
Sly03	16500001	17000000	0.057	Gene
Sly03	17000001	17500000	0.011	Gene
Sly03	17500001	18000000	0.028	Gene
Sly03	18000001	18500000	0.04	Gene
Sly03	18500001	19000000	0.04	Gene
Sly03	19000001	19500000	0.062	Gene
Sly03	19500001	20000000	0.034	Gene
Sly03	20000001	20500000	0.051	Gene
Sly03	20500001	21000000	0.057	Gene
Sly03	21000001	21500000	0.028	Gene
Sly03	21500001	22000000	0.028	Gene
Sly03	22000001	22500000	0.023	Gene
Sly03	22500001	23000000	0.006	Gene
Sly03	23000001	23500000	0.034	Gene
Sly03	23500001	24000000	0.045	Gene
Sly03	24000001	24500000	0.062	Gene
Sly03	24500001	25000000	0.074	Gene
Sly03	25000001	25500000	0.034	Gene
Sly03	25500001	26000000	0.034	Gene
Sly03	26000001	26500000	0.006	Gene
Sly03	26500001	27000000	0.034	Gene
Sly03	27000001	27500000	0.04	Gene
Sly03	27500001	28000000	0.006	Gene
Sly03	28000001	28500000	0.017	Gene
Sly03	28500001	29000000	0.017	Gene
Sly03	29000001	29500000	0.062	Gene
Sly03	29500001	30000000	0.04	Gene
Sly03	30000001	30500000	0.057	Gene
Sly03	30500001	31000000	0.074	Gene
Sly03	31000001	31500000	0.045	Gene
Sly03	31500001	32000000	0.108	Gene
Sly03	32000001	32500000	0.034	Gene
Sly03	32500001	33000000	0.04	Gene
Sly03	33000001	33500000	0.034	Gene
Sly03	33500001	34000000	0.028	Gene
Sly03	34000001	34500000	0	Gene
Sly03	34500001	35000000	0.028	Gene
Sly03	35000001	35500000	0	Gene
Sly03	35500001	36000000	0.011	Gene
Sly03	36000001	36500000	0.011	Gene
Sly03	36500001	37000000	0.028	Gene
Sly03	37000001	37500000	0.017	Gene
Sly03	37500001	38000000	0.023	Gene
Sly03	38000001	38500000	0	Gene
Sly03	38500001	39000000	0.017	Gene
Sly03	39000001	39500000	0.006	Gene
Sly03	39500001	40000000	0.011	Gene
Sly03	40000001	40500000	0.006	Gene
Sly03	40500001	41000000	0.045	Gene
Sly03	41000001	41500000	0.006	Gene
Sly03	41500001	42000000	0.017	Gene
Sly03	42000001	42500000	0.051	Gene
Sly03	42500001	43000000	0.023	Gene
Sly03	43000001	43500000	0.04	Gene
Sly03	43500001	44000000	0.057	Gene
Sly03	44000001	44500000	0.051	Gene
Sly03	44500001	45000000	0	Gene
Sly03	45000001	45500000	0	Gene
Sly03	45500001	46000000	0.136	Gene
Sly03	46000001	46500000	0.057	Gene
Sly03	46500001	47000000	0.131	Gene
Sly03	47000001	47500000	0.119	Gene
Sly03	47500001	48000000	0.33	Gene
Sly03	48000001	48500000	0.312	Gene
Sly03	48500001	49000000	0.273	Gene
Sly03	49000001	49500000	0.216	Gene
Sly03	49500001	50000000	0.182	Gene
Sly03	50000001	50500000	0.17	Gene
Sly03	50500001	51000000	0.114	Gene
Sly03	51000001	51500000	0.176	Gene
Sly03	51500001	52000000	0.131	Gene
Sly03	52000001	52500000	0.148	Gene
Sly03	52500001	53000000	0.028	Gene
Sly03	53000001	53500000	0.142	Gene
Sly03	53500001	54000000	0.153	Gene
Sly03	54000001	54500000	0.119	Gene
Sly03	54500001	55000000	0.222	Gene
Sly03	55000001	55500000	0.301	Gene
Sly03	55500001	56000000	0.25	Gene
Sly03	56000001	56500000	0.318	Gene
Sly03	56500001	57000000	0.295	Gene
Sly03	57000001	57500000	0.364	Gene
Sly03	57500001	58000000	0.261	Gene
Sly03	58000001	58500000	0.42	Gene
Sly03	58500001	59000000	0.352	Gene
Sly03	59000001	59500000	0.358	Gene
Sly03	59500001	60000000	0.324	Gene
Sly03	60000001	60500000	0.409	Gene
Sly03	60500001	61000000	0.381	Gene
Sly03	61000001	61500000	0.352	Gene
Sly03	61500001	62000000	0.386	Gene
Sly03	62000001	62500000	0.398	Gene
Sly03	62500001	63000000	0.403	Gene
Sly03	63000001	63500000	0.381	Gene
Sly03	63500001	64000000	0.352	Gene
Sly03	64000001	64500000	0.392	Gene
Sly03	64500001	65000000	0.409	Gene
Sly03	65000001	65500000	0.341	Gene
Sly03	65500001	66000000	0.42	Gene
Sly03	66000001	66278058	0.159	Gene
Sly04	1	500000	0.381	Gene
Sly04	500001	1000000	0.307	Gene
Sly04	1000001	1500000	0.312	Gene
Sly04	1500001	2000000	0.295	Gene
Sly04	2000001	2500000	0.318	Gene
Sly04	2500001	3000000	0.398	Gene
Sly04	3000001	3500000	0.33	Gene
Sly04	3500001	4000000	0.233	Gene
Sly04	4000001	4500000	0.341	Gene
Sly04	4500001	5000000	0.284	Gene
Sly04	5000001	5500000	0.295	Gene
Sly04	5500001	6000000	0.193	Gene
Sly04	6000001	6500000	0.131	Gene
Sly04	6500001	7000000	0.114	Gene
Sly04	7000001	7500000	0.205	Gene
Sly04	7500001	8000000	0.097	Gene
Sly04	8000001	8500000	0.068	Gene
Sly04	8500001	9000000	0.051	Gene
Sly04	9000001	9500000	0.023	Gene
Sly04	9500001	10000000	0.028	Gene
Sly04	10000001	10500000	0.006	Gene
Sly04	10500001	11000000	0	Gene
Sly04	11000001	11500000	0.006	Gene
Sly04	11500001	12000000	0.091	Gene
Sly04	12000001	12500000	0.142	Gene
Sly04	12500001	13000000	0.017	Gene
Sly04	13000001	13500000	0.017	Gene
Sly04	13500001	14000000	0	Gene
Sly04	14000001	14500000	0	Gene
Sly04	14500001	15000000	0	Gene
Sly04	15000001	15500000	0.006	Gene
Sly04	15500001	16000000	0.011	Gene
Sly04	16000001	16500000	0.006	Gene
Sly04	16500001	17000000	0.028	Gene
Sly04	17000001	17500000	0.023	Gene
Sly04	17500001	18000000	0.034	Gene
Sly04	18000001	18500000	0.04	Gene
Sly04	18500001	19000000	0.034	Gene
Sly04	19000001	19500000	0.068	Gene
Sly04	19500001	20000000	0.017	Gene
Sly04	20000001	20500000	0.034	Gene
Sly04	20500001	21000000	0.04	Gene
Sly04	21000001	21500000	0.057	Gene
Sly04	21500001	22000000	0.057	Gene
Sly04	22000001	22500000	0.034	Gene
Sly04	22500001	23000000	0.023	Gene
Sly04	23000001	23500000	0.011	Gene
Sly04	23500001	24000000	0.034	Gene
Sly04	24000001	24500000	0.034	Gene
Sly04	24500001	25000000	0.034	Gene
Sly04	25000001	25500000	0.057	Gene
Sly04	25500001	26000000	0.028	Gene
Sly04	26000001	26500000	0.017	Gene
Sly04	26500001	27000000	0.011	Gene
Sly04	27000001	27500000	0.006	Gene
Sly04	27500001	28000000	0.034	Gene
Sly04	28000001	28500000	0.006	Gene
Sly04	28500001	29000000	0.017	Gene
Sly04	29000001	29500000	0.017	Gene
Sly04	29500001	30000000	0.023	Gene
Sly04	30000001	30500000	0.074	Gene
Sly04	30500001	31000000	0.017	Gene
Sly04	31000001	31500000	0	Gene
Sly04	31500001	32000000	0.017	Gene
Sly04	32000001	32500000	0.023	Gene
Sly04	32500001	33000000	0.034	Gene
Sly04	33000001	33500000	0.017	Gene
Sly04	33500001	34000000	0.017	Gene
Sly04	34000001	34500000	0.028	Gene
Sly04	34500001	35000000	0.034	Gene
Sly04	35000001	35500000	0	Gene
Sly04	35500001	36000000	0.017	Gene
Sly04	36000001	36500000	0.023	Gene
Sly04	36500001	37000000	0	Gene
Sly04	37000001	37500000	0.006	Gene
Sly04	37500001	38000000	0	Gene
Sly04	38000001	38500000	0.04	Gene
Sly04	38500001	39000000	0.017	Gene
Sly04	39000001	39500000	0.051	Gene
Sly04	39500001	40000000	0.034	Gene
Sly04	40000001	40500000	0.057	Gene
Sly04	40500001	41000000	0.034	Gene
Sly04	41000001	41500000	0	Gene
Sly04	41500001	42000000	0.023	Gene
Sly04	42000001	42500000	0.068	Gene
Sly04	42500001	43000000	0.062	Gene
Sly04	43000001	43500000	0.057	Gene
Sly04	43500001	44000000	0.023	Gene
Sly04	44000001	44500000	0.051	Gene
Sly04	44500001	45000000	0.017	Gene
Sly04	45000001	45500000	0.023	Gene
Sly04	45500001	46000000	0.062	Gene
Sly04	46000001	46500000	0.08	Gene
Sly04	46500001	47000000	0.028	Gene
Sly04	47000001	47500000	0.045	Gene
Sly04	47500001	48000000	0.057	Gene
Sly04	48000001	48500000	0.08	Gene
Sly04	48500001	49000000	0.074	Gene
Sly04	49000001	49500000	0.023	Gene
Sly04	49500001	50000000	0.08	Gene
Sly04	50000001	50500000	0.108	Gene
Sly04	50500001	51000000	0.062	Gene
Sly04	51000001	51500000	0.142	Gene
Sly04	51500001	52000000	0.17	Gene
Sly04	52000001	52500000	0.159	Gene
Sly04	52500001	53000000	0.108	Gene
Sly04	53000001	53500000	0.136	Gene
Sly04	53500001	54000000	0.08	Gene
Sly04	54000001	54500000	0.176	Gene
Sly04	54500001	55000000	0.165	Gene
Sly04	55000001	55500000	0.176	Gene
Sly04	55500001	56000000	0.216	Gene
Sly04	56000001	56500000	0.278	Gene
Sly04	56500001	57000000	0.227	Gene
Sly04	57000001	57500000	0.176	Gene
Sly04	57500001	58000000	0.261	Gene
Sly04	58000001	58500000	0.21	Gene
Sly04	58500001	59000000	0.312	Gene
Sly04	59000001	59500000	0.267	Gene
Sly04	59500001	60000000	0.307	Gene
Sly04	60000001	60500000	0.25	Gene
Sly04	60500001	61000000	0.284	Gene
Sly04	61000001	61500000	0.261	Gene
Sly04	61500001	62000000	0.216	Gene
Sly04	62000001	62500000	0.335	Gene
Sly04	62500001	63000000	0.284	Gene
Sly04	63000001	63500000	0.426	Gene
Sly04	63500001	64000000	0.381	Gene
Sly04	64000001	64500000	0.386	Gene
Sly04	64500001	65000000	0.335	Gene
Sly04	65000001	65500000	0.403	Gene
Sly04	65500001	65846209	0.312	Gene
Sly05	1	500000	0.347	Gene
Sly05	500001	1000000	0.369	Gene
Sly05	1000001	1500000	0.295	Gene
Sly05	1500001	2000000	0.261	Gene
Sly05	2000001	2500000	0.392	Gene
Sly05	2500001	3000000	0.369	Gene
Sly05	3000001	3500000	0.369	Gene
Sly05	3500001	4000000	0.267	Gene
Sly05	4000001	4500000	0.267	Gene
Sly05	4500001	5000000	0.301	Gene
Sly05	5000001	5500000	0.278	Gene
Sly05	5500001	6000000	0.312	Gene
Sly05	6000001	6500000	0.307	Gene
Sly05	6500001	7000000	0.199	Gene
Sly05	7000001	7500000	0.199	Gene
Sly05	7500001	8000000	0.142	Gene
Sly05	8000001	8500000	0.216	Gene
Sly05	8500001	9000000	0.08	Gene
Sly05	9000001	9500000	0.148	Gene
Sly05	9500001	10000000	0.057	Gene
Sly05	10000001	10500000	0.08	Gene
Sly05	10500001	11000000	0.114	Gene
Sly05	11000001	11500000	0	Gene
Sly05	11500001	12000000	0.108	Gene
Sly05	12000001	12500000	0.045	Gene
Sly05	12500001	13000000	0.051	Gene
Sly05	13000001	13500000	0.045	Gene
Sly05	13500001	14000000	0.034	Gene
Sly05	14000001	14500000	0.006	Gene
Sly05	14500001	15000000	0.045	Gene
Sly05	15000001	15500000	0.017	Gene
Sly05	15500001	16000000	0.051	Gene
Sly05	16000001	16500000	0.023	Gene
Sly05	16500001	17000000	0	Gene
Sly05	17000001	17500000	0.006	Gene
Sly05	17500001	18000000	0.011	Gene
Sly05	18000001	18500000	0.085	Gene
Sly05	18500001	19000000	0.04	Gene
Sly05	19000001	19500000	0.057	Gene
Sly05	19500001	20000000	0.034	Gene
Sly05	20000001	20500000	0.04	Gene
Sly05	20500001	21000000	0.017	Gene
Sly05	21000001	21500000	0.085	Gene
Sly05	21500001	22000000	0.114	Gene
Sly05	22000001	22500000	0.006	Gene
Sly05	22500001	23000000	0.017	Gene
Sly05	23000001	23500000	0.051	Gene
Sly05	23500001	24000000	0.045	Gene
Sly05	24000001	24500000	0.034	Gene
Sly05	24500001	25000000	0.04	Gene
Sly05	25000001	25500000	0.028	Gene
Sly05	25500001	26000000	0.045	Gene
Sly05	26000001	26500000	0.017	Gene
Sly05	26500001	27000000	0.028	Gene
Sly05	27000001	27500000	0.011	Gene
Sly05	27500001	28000000	0.023	Gene
Sly05	28000001	28500000	0.017	Gene
Sly05	28500001	29000000	0.011	Gene
Sly05	29000001	29500000	0.006	Gene
Sly05	29500001	30000000	0.006	Gene
Sly05	30000001	30500000	0.045	Gene
Sly05	30500001	31000000	0.028	Gene
Sly05	31000001	31500000	0	Gene
Sly05	31500001	32000000	0.062	Gene
Sly05	32000001	32500000	0.023	Gene
Sly05	32500001	33000000	0.074	Gene
Sly05	33000001	33500000	0.051	Gene
Sly05	33500001	34000000	0.023	Gene
Sly05	34000001	34500000	0.011	Gene
Sly05	34500001	35000000	0.028	Gene
Sly05	35000001	35500000	0.006	Gene
Sly05	35500001	36000000	0.04	Gene
Sly05	36000001	36500000	0.017	Gene
Sly05	36500001	37000000	0.034	Gene
Sly05	37000001	37500000	0.028	Gene
Sly05	37500001	38000000	0.017	Gene
Sly05	38000001	38500000	0.011	Gene
Sly05	38500001	39000000	0	Gene
Sly05	39000001	39500000	0.006	Gene
Sly05	39500001	40000000	0.028	Gene
Sly05	40000001	40500000	0.006	Gene
Sly05	40500001	41000000	0.011	Gene
Sly05	41000001	41500000	0.045	Gene
Sly05	41500001	42000000	0.057	Gene
Sly05	42000001	42500000	0.062	Gene
Sly05	42500001	43000000	0.142	Gene
Sly05	43000001	43500000	0.045	Gene
Sly05	43500001	44000000	0.085	Gene
Sly05	44000001	44500000	0.023	Gene
Sly05	44500001	45000000	0.04	Gene
Sly05	45000001	45500000	0.034	Gene
Sly05	45500001	46000000	0.023	Gene
Sly05	46000001	46500000	0.051	Gene
Sly05	46500001	47000000	0.057	Gene
Sly05	47000001	47500000	0.017	Gene
Sly05	47500001	48000000	0.011	Gene
Sly05	48000001	48500000	0.017	Gene
Sly05	48500001	49000000	0	Gene
Sly05	49000001	49500000	0.006	Gene
Sly05	49500001	50000000	0.006	Gene
Sly05	50000001	50500000	0.023	Gene
Sly05	50500001	51000000	0.045	Gene
Sly05	51000001	51500000	0.028	Gene
Sly05	51500001	52000000	0.017	Gene
Sly05	52000001	52500000	0.011	Gene
Sly05	52500001	53000000	0.057	Gene
Sly05	53000001	53500000	0.051	Gene
Sly05	53500001	54000000	0.04	Gene
Sly05	54000001	54500000	0.057	Gene
Sly05	54500001	55000000	0.017	Gene
Sly05	55000001	55500000	0.045	Gene
Sly05	55500001	56000000	0.034	Gene
Sly05	56000001	56500000	0.08	Gene
Sly05	56500001	57000000	0.068	Gene
Sly05	57000001	57500000	0.051	Gene
Sly05	57500001	58000000	0.051	Gene
Sly05	58000001	58500000	0.102	Gene
Sly05	58500001	59000000	0.045	Gene
Sly05	59000001	59500000	0.136	Gene
Sly05	59500001	60000000	0.04	Gene
Sly05	60000001	60500000	0.182	Gene
Sly05	60500001	61000000	0.153	Gene
Sly05	61000001	61500000	0.176	Gene
Sly05	61500001	62000000	0.114	Gene
Sly05	62000001	62500000	0.148	Gene
Sly05	62500001	63000000	0.233	Gene
Sly05	63000001	63500000	0.256	Gene
Sly05	63500001	64000000	0.216	Gene
Sly05	64000001	64500000	0.295	Gene
Sly05	64500001	65000000	0.352	Gene
Sly05	65000001	65500000	0.318	Gene
Sly05	65500001	66000000	0.369	Gene
Sly05	66000001	66500000	0.33	Gene
Sly05	66500001	67000000	0.375	Gene
Sly05	67000001	67500000	0.409	Gene
Sly05	67500001	68000000	0.403	Gene
Sly05	68000001	68112773	0.074	Gene
Sly06	1	500000	0.216	Gene
Sly06	500001	1000000	0.29	Gene
Sly06	1000001	1500000	0.227	Gene
Sly06	1500001	2000000	0.358	Gene
Sly06	2000001	2500000	0.233	Gene
Sly06	2500001	3000000	0.273	Gene
Sly06	3000001	3500000	0.267	Gene
Sly06	3500001	4000000	0.199	Gene
Sly06	4000001	4500000	0.114	Gene
Sly06	4500001	5000000	0.051	Gene
Sly06	5000001	5500000	0.068	Gene
Sly06	5500001	6000000	0.057	Gene
Sly06	6000001	6500000	0.011	Gene
Sly06	6500001	7000000	0.04	Gene
Sly06	7000001	7500000	0.045	Gene
Sly06	7500001	8000000	0.028	Gene
Sly06	8000001	8500000	0.04	Gene
Sly06	8500001	9000000	0.034	Gene
Sly06	9000001	9500000	0	Gene
Sly06	9500001	10000000	0.023	Gene
Sly06	10000001	10500000	0.028	Gene
Sly06	10500001	11000000	0.011	Gene
Sly06	11000001	11500000	0.057	Gene
Sly06	11500001	12000000	0.006	Gene
Sly06	12000001	12500000	0.057	Gene
Sly06	12500001	13000000	0.034	Gene
Sly06	13000001	13500000	0.034	Gene
Sly06	13500001	14000000	0.057	Gene
Sly06	14000001	14500000	0.028	Gene
Sly06	14500001	15000000	0.023	Gene
Sly06	15000001	15500000	0.028	Gene
Sly06	15500001	16000000	0.006	Gene
Sly06	16000001	16500000	0.034	Gene
Sly06	16500001	17000000	0	Gene
Sly06	17000001	17500000	0.023	Gene
Sly06	17500001	18000000	0.034	Gene
Sly06	18000001	18500000	0.006	Gene
Sly06	18500001	19000000	0.017	Gene
Sly06	19000001	19500000	0.028	Gene
Sly06	19500001	20000000	0.028	Gene
Sly06	20000001	20500000	0.034	Gene
Sly06	20500001	21000000	0.017	Gene
Sly06	21000001	21500000	0.017	Gene
Sly06	21500001	22000000	0.057	Gene
Sly06	22000001	22500000	0.006	Gene
Sly06	22500001	23000000	0.006	Gene
Sly06	23000001	23500000	0	Gene
Sly06	23500001	24000000	0	Gene
Sly06	24000001	24500000	0.023	Gene
Sly06	24500001	25000000	0.159	Gene
Sly06	25000001	25500000	0.148	Gene
Sly06	25500001	26000000	0.114	Gene
Sly06	26000001	26500000	0.08	Gene
Sly06	26500001	27000000	0.131	Gene
Sly06	27000001	27500000	0.148	Gene
Sly06	27500001	28000000	0.062	Gene
Sly06	28000001	28500000	0.023	Gene
Sly06	28500001	29000000	0.051	Gene
Sly06	29000001	29500000	0.017	Gene
Sly06	29500001	30000000	0	Gene
Sly06	30000001	30500000	0.006	Gene
Sly06	30500001	31000000	0.028	Gene
Sly06	31000001	31500000	0.023	Gene
Sly06	31500001	32000000	0.057	Gene
Sly06	32000001	32500000	0.017	Gene
Sly06	32500001	33000000	0.062	Gene
Sly06	33000001	33500000	0.131	Gene
Sly06	33500001	34000000	0.136	Gene
Sly06	34000001	34500000	0.136	Gene
Sly06	34500001	35000000	0.097	Gene
Sly06	35000001	35500000	0.131	Gene
Sly06	35500001	36000000	0.165	Gene
Sly06	36000001	36500000	0.119	Gene
Sly06	36500001	37000000	0.136	Gene
Sly06	37000001	37500000	0.131	Gene
Sly06	37500001	38000000	0.199	Gene
Sly06	38000001	38500000	0.199	Gene
Sly06	38500001	39000000	0.233	Gene
Sly06	39000001	39500000	0.364	Gene
Sly06	39500001	40000000	0.233	Gene
Sly06	40000001	40500000	0.216	Gene
Sly06	40500001	41000000	0.312	Gene
Sly06	41000001	41500000	0.318	Gene
Sly06	41500001	42000000	0.42	Gene
Sly06	42000001	42500000	0.352	Gene
Sly06	42500001	43000000	0.358	Gene
Sly06	43000001	43500000	0.312	Gene
Sly06	43500001	44000000	0.347	Gene
Sly06	44000001	44500000	0.398	Gene
Sly06	44500001	45000000	0.375	Gene
Sly06	45000001	45500000	0.335	Gene
Sly06	45500001	46000000	0.358	Gene
Sly06	46000001	46500000	0.403	Gene
Sly06	46500001	47000000	0.449	Gene
Sly06	47000001	47500000	0.46	Gene
Sly06	47500001	48000000	0.324	Gene
Sly06	48000001	48500000	0.347	Gene
Sly06	48500001	49000000	0.324	Gene
Sly06	49000001	49500000	0.364	Gene
Sly06	49500001	50000000	0.392	Gene
Sly06	50000001	50500000	0.381	Gene
Sly06	50500001	51000000	0.477	Gene
Sly06	51000001	51500000	0.375	Gene
Sly06	51500001	51796319	0.233	Gene
Sly07	1	500000	0.324	Gene
Sly07	500001	1000000	0.33	Gene
Sly07	1000001	1500000	0.29	Gene
Sly07	1500001	2000000	0.341	Gene
Sly07	2000001	2500000	0.33	Gene
Sly07	2500001	3000000	0.21	Gene
Sly07	3000001	3500000	0.199	Gene
Sly07	3500001	4000000	0.273	Gene
Sly07	4000001	4500000	0.222	Gene
Sly07	4500001	5000000	0.153	Gene
Sly07	5000001	5500000	0.136	Gene
Sly07	5500001	6000000	0.074	Gene
Sly07	6000001	6500000	0.125	Gene
Sly07	6500001	7000000	0.108	Gene
Sly07	7000001	7500000	0.04	Gene
Sly07	7500001	8000000	0.08	Gene
Sly07	8000001	8500000	0.08	Gene
Sly07	8500001	9000000	0.062	Gene
Sly07	9000001	9500000	0.085	Gene
Sly07	9500001	10000000	0.023	Gene
Sly07	10000001	10500000	0.062	Gene
Sly07	10500001	11000000	0.051	Gene
Sly07	11000001	11500000	0.023	Gene
Sly07	11500001	12000000	0.028	Gene
Sly07	12000001	12500000	0.034	Gene
Sly07	12500001	13000000	0.045	Gene
Sly07	13000001	13500000	0.011	Gene
Sly07	13500001	14000000	0.045	Gene
Sly07	14000001	14500000	0.006	Gene
Sly07	14500001	15000000	0.034	Gene
Sly07	15000001	15500000	0.006	Gene
Sly07	15500001	16000000	0	Gene
Sly07	16000001	16500000	0.04	Gene
Sly07	16500001	17000000	0.011	Gene
Sly07	17000001	17500000	0.04	Gene
Sly07	17500001	18000000	0.023	Gene
Sly07	18000001	18500000	0.08	Gene
Sly07	18500001	19000000	0.017	Gene
Sly07	19000001	19500000	0.034	Gene
Sly07	19500001	20000000	0.006	Gene
Sly07	20000001	20500000	0.017	Gene
Sly07	20500001	21000000	0.017	Gene
Sly07	21000001	21500000	0	Gene
Sly07	21500001	22000000	0.023	Gene
Sly07	22000001	22500000	0.011	Gene
Sly07	22500001	23000000	0.04	Gene
Sly07	23000001	23500000	0.006	Gene
Sly07	23500001	24000000	0	Gene
Sly07	24000001	24500000	0.011	Gene
Sly07	24500001	25000000	0.028	Gene
Sly07	25000001	25500000	0.017	Gene
Sly07	25500001	26000000	0.034	Gene
Sly07	26000001	26500000	0.028	Gene
Sly07	26500001	27000000	0.006	Gene
Sly07	27000001	27500000	0.006	Gene
Sly07	27500001	28000000	0.006	Gene
Sly07	28000001	28500000	0	Gene
Sly07	28500001	29000000	0.011	Gene
Sly07	29000001	29500000	0.028	Gene
Sly07	29500001	30000000	0.006	Gene
Sly07	30000001	30500000	0.034	Gene
Sly07	30500001	31000000	0.006	Gene
Sly07	31000001	31500000	0.023	Gene
Sly07	31500001	32000000	0.023	Gene
Sly07	32000001	32500000	0.028	Gene
Sly07	32500001	33000000	0.023	Gene
Sly07	33000001	33500000	0.023	Gene
Sly07	33500001	34000000	0.011	Gene
Sly07	34000001	34500000	0.04	Gene
Sly07	34500001	35000000	0.028	Gene
Sly07	35000001	35500000	0.011	Gene
Sly07	35500001	36000000	0.04	Gene
Sly07	36000001	36500000	0.006	Gene
Sly07	36500001	37000000	0	Gene
Sly07	37000001	37500000	0.011	Gene
Sly07	37500001	38000000	0.017	Gene
Sly07	38000001	38500000	0.017	Gene
Sly07	38500001	39000000	0.017	Gene
Sly07	39000001	39500000	0.023	Gene
Sly07	39500001	40000000	0.017	Gene
Sly07	40000001	40500000	0.006	Gene
Sly07	40500001	41000000	0.023	Gene
Sly07	41000001	41500000	0	Gene
Sly07	41500001	42000000	0.023	Gene
Sly07	42000001	42500000	0.023	Gene
Sly07	42500001	43000000	0.006	Gene
Sly07	43000001	43500000	0.057	Gene
Sly07	43500001	44000000	0.045	Gene
Sly07	44000001	44500000	0.017	Gene
Sly07	44500001	45000000	0.023	Gene
Sly07	45000001	45500000	0	Gene
Sly07	45500001	46000000	0.045	Gene
Sly07	46000001	46500000	0.062	Gene
Sly07	46500001	47000000	0.006	Gene
Sly07	47000001	47500000	0.017	Gene
Sly07	47500001	48000000	0.04	Gene
Sly07	48000001	48500000	0.006	Gene
Sly07	48500001	49000000	0.034	Gene
Sly07	49000001	49500000	0.04	Gene
Sly07	49500001	50000000	0.068	Gene
Sly07	50000001	50500000	0.011	Gene
Sly07	50500001	51000000	0.011	Gene
Sly07	51000001	51500000	0.034	Gene
Sly07	51500001	52000000	0.057	Gene
Sly07	52000001	52500000	0.011	Gene
Sly07	52500001	53000000	0	Gene
Sly07	53000001	53500000	0.051	Gene
Sly07	53500001	54000000	0.08	Gene
Sly07	54000001	54500000	0.091	Gene
Sly07	54500001	55000000	0.04	Gene
Sly07	55000001	55500000	0.028	Gene
Sly07	55500001	56000000	0.034	Gene
Sly07	56000001	56500000	0.097	Gene
Sly07	56500001	57000000	0.085	Gene
Sly07	57000001	57500000	0.102	Gene
Sly07	57500001	58000000	0.142	Gene
Sly07	58000001	58500000	0.148	Gene
Sly07	58500001	59000000	0.216	Gene
Sly07	59000001	59500000	0.119	Gene
Sly07	59500001	60000000	0.193	Gene
Sly07	60000001	60500000	0.227	Gene
Sly07	60500001	61000000	0.17	Gene
Sly07	61000001	61500000	0.273	Gene
Sly07	61500001	62000000	0.244	Gene
Sly07	62000001	62500000	0.17	Gene
Sly07	62500001	63000000	0.216	Gene
Sly07	63000001	63500000	0.278	Gene
Sly07	63500001	64000000	0.301	Gene
Sly07	64000001	64500000	0.307	Gene
Sly07	64500001	65000000	0.318	Gene
Sly07	65000001	65500000	0.386	Gene
Sly07	65500001	66000000	0.392	Gene
Sly07	66000001	66500000	0.312	Gene
Sly07	66500001	67000000	0.352	Gene
Sly07	67000001	67500000	0.341	Gene
Sly07	67500001	68000000	0.358	Gene
Sly07	68000001	68500000	0.352	Gene
Sly07	68500001	69000000	0.477	Gene
Sly07	69000001	69500000	0.46	Gene
Sly07	69500001	70000000	0.392	Gene
Sly07	70000001	70234509	0.074	Gene
Sly08	1	500000	0.375	Gene
Sly08	500001	1000000	0.381	Gene
Sly08	1000001	1500000	0.341	Gene
Sly08	1500001	2000000	0.295	Gene
Sly08	2000001	2500000	0.301	Gene
Sly08	2500001	3000000	0.369	Gene
Sly08	3000001	3500000	0.227	Gene
Sly08	3500001	4000000	0.125	Gene
Sly08	4000001	4500000	0.102	Gene
Sly08	4500001	5000000	0.097	Gene
Sly08	5000001	5500000	0.074	Gene
Sly08	5500001	6000000	0.034	Gene
Sly08	6000001	6500000	0.068	Gene
Sly08	6500001	7000000	0.068	Gene
Sly08	7000001	7500000	0.108	Gene
Sly08	7500001	8000000	0.08	Gene
Sly08	8000001	8500000	0.04	Gene
Sly08	8500001	9000000	0.011	Gene
Sly08	9000001	9500000	0.045	Gene
Sly08	9500001	10000000	0.028	Gene
Sly08	10000001	10500000	0.051	Gene
Sly08	10500001	11000000	0.045	Gene
Sly08	11000001	11500000	0.051	Gene
Sly08	11500001	12000000	0.034	Gene
Sly08	12000001	12500000	0.028	Gene
Sly08	12500001	13000000	0.034	Gene
Sly08	13000001	13500000	0.04	Gene
Sly08	13500001	14000000	0.006	Gene
Sly08	14000001	14500000	0.023	Gene
Sly08	14500001	15000000	0.028	Gene
Sly08	15000001	15500000	0.006	Gene
Sly08	15500001	16000000	0.023	Gene
Sly08	16000001	16500000	0.017	Gene
Sly08	16500001	17000000	0.011	Gene
Sly08	17000001	17500000	0.045	Gene
Sly08	17500001	18000000	0.006	Gene
Sly08	18000001	18500000	0.011	Gene
Sly08	18500001	19000000	0.006	Gene
Sly08	19000001	19500000	0	Gene
Sly08	19500001	20000000	0.023	Gene
Sly08	20000001	20500000	0.006	Gene
Sly08	20500001	21000000	0.028	Gene
Sly08	21000001	21500000	0.006	Gene
Sly08	21500001	22000000	0.045	Gene
Sly08	22000001	22500000	0.006	Gene
Sly08	22500001	23000000	0.006	Gene
Sly08	23000001	23500000	0.028	Gene
Sly08	23500001	24000000	0.006	Gene
Sly08	24000001	24500000	0.028	Gene
Sly08	24500001	25000000	0	Gene
Sly08	25000001	25500000	0.011	Gene
Sly08	25500001	26000000	0.04	Gene
Sly08	26000001	26500000	0.017	Gene
Sly08	26500001	27000000	0.023	Gene
Sly08	27000001	27500000	0.034	Gene
Sly08	27500001	28000000	0.051	Gene
Sly08	28000001	28500000	0.028	Gene
Sly08	28500001	29000000	0.017	Gene
Sly08	29000001	29500000	0.017	Gene
Sly08	29500001	30000000	0.011	Gene
Sly08	30000001	30500000	0.017	Gene
Sly08	30500001	31000000	0.028	Gene
Sly08	31000001	31500000	0.006	Gene
Sly08	31500001	32000000	0	Gene
Sly08	32000001	32500000	0.006	Gene
Sly08	32500001	33000000	0.011	Gene
Sly08	33000001	33500000	0.011	Gene
Sly08	33500001	34000000	0.028	Gene
Sly08	34000001	34500000	0.051	Gene
Sly08	34500001	35000000	0.074	Gene
Sly08	35000001	35500000	0.017	Gene
Sly08	35500001	36000000	0.017	Gene
Sly08	36000001	36500000	0.034	Gene
Sly08	36500001	37000000	0.006	Gene
Sly08	37000001	37500000	0.045	Gene
Sly08	37500001	38000000	0.023	Gene
Sly08	38000001	38500000	0.057	Gene
Sly08	38500001	39000000	0.011	Gene
Sly08	39000001	39500000	0.085	Gene
Sly08	39500001	40000000	0.011	Gene
Sly08	40000001	40500000	0.006	Gene
Sly08	40500001	41000000	0	Gene
Sly08	41000001	41500000	0.011	Gene
Sly08	41500001	42000000	0	Gene
Sly08	42000001	42500000	0.011	Gene
Sly08	42500001	43000000	0	Gene
Sly08	43000001	43500000	0.017	Gene
Sly08	43500001	44000000	0.028	Gene
Sly08	44000001	44500000	0.045	Gene
Sly08	44500001	45000000	0.114	Gene
Sly08	45000001	45500000	0.011	Gene
Sly08	45500001	46000000	0.017	Gene
Sly08	46000001	46500000	0.08	Gene
Sly08	46500001	47000000	0.04	Gene
Sly08	47000001	47500000	0.04	Gene
Sly08	47500001	48000000	0.062	Gene
Sly08	48000001	48500000	0.091	Gene
Sly08	48500001	49000000	0.125	Gene
Sly08	49000001	49500000	0.062	Gene
Sly08	49500001	50000000	0.102	Gene
Sly08	50000001	50500000	0.114	Gene
Sly08	50500001	51000000	0.085	Gene
Sly08	51000001	51500000	0.108	Gene
Sly08	51500001	52000000	0.108	Gene
Sly08	52000001	52500000	0.125	Gene
Sly08	52500001	53000000	0.114	Gene
Sly08	53000001	53500000	0.131	Gene
Sly08	53500001	54000000	0.148	Gene
Sly08	54000001	54500000	0.153	Gene
Sly08	54500001	55000000	0.153	Gene
Sly08	55000001	55500000	0.216	Gene
Sly08	55500001	56000000	0.216	Gene
Sly08	56000001	56500000	0.244	Gene
Sly08	56500001	57000000	0.227	Gene
Sly08	57000001	57500000	0.267	Gene
Sly08	57500001	58000000	0.256	Gene
Sly08	58000001	58500000	0.244	Gene
Sly08	58500001	59000000	0.301	Gene
Sly08	59000001	59500000	0.273	Gene
Sly08	59500001	60000000	0.364	Gene
Sly08	60000001	60500000	0.278	Gene
Sly08	60500001	61000000	0.273	Gene
Sly08	61000001	61500000	0.33	Gene
Sly08	61500001	62000000	0.335	Gene
Sly08	62000001	62500000	0.341	Gene
Sly08	62500001	63000000	0.409	Gene
Sly08	63000001	63500000	0.341	Gene
Sly08	63500001	64000000	0.403	Gene
Sly08	64000001	64500000	0.347	Gene
Sly08	64500001	65000000	0.403	Gene
Sly08	65000001	65500000	0.415	Gene
Sly08	65500001	65573458	0.068	Gene
Sly09	1	500000	0.369	Gene
Sly09	500001	1000000	0.375	Gene
Sly09	1000001	1500000	0.284	Gene
Sly09	1500001	2000000	0.29	Gene
Sly09	2000001	2500000	0.318	Gene
Sly09	2500001	3000000	0.244	Gene
Sly09	3000001	3500000	0.335	Gene
Sly09	3500001	4000000	0.307	Gene
Sly09	4000001	4500000	0.318	Gene
Sly09	4500001	5000000	0.295	Gene
Sly09	5000001	5500000	0.21	Gene
Sly09	5500001	6000000	0.165	Gene
Sly09	6000001	6500000	0.131	Gene
Sly09	6500001	7000000	0.085	Gene
Sly09	7000001	7500000	0.108	Gene
Sly09	7500001	8000000	0.04	Gene
Sly09	8000001	8500000	0.08	Gene
Sly09	8500001	9000000	0.114	Gene
Sly09	9000001	9500000	0.017	Gene
Sly09	9500001	10000000	0.023	Gene
Sly09	10000001	10500000	0.023	Gene
Sly09	10500001	11000000	0.045	Gene
Sly09	11000001	11500000	0.057	Gene
Sly09	11500001	12000000	0.023	Gene
Sly09	12000001	12500000	0.051	Gene
Sly09	12500001	13000000	0.017	Gene
Sly09	13000001	13500000	0.051	Gene
Sly09	13500001	14000000	0.034	Gene
Sly09	14000001	14500000	0.023	Gene
Sly09	14500001	15000000	0.08	Gene
Sly09	15000001	15500000	0.028	Gene
Sly09	15500001	16000000	0.074	Gene
Sly09	16000001	16500000	0.006	Gene
Sly09	16500001	17000000	0.017	Gene
Sly09	17000001	17500000	0.017	Gene
Sly09	17500001	18000000	0.006	Gene
Sly09	18000001	18500000	0.062	Gene
Sly09	18500001	19000000	0	Gene
Sly09	19000001	19500000	0.028	Gene
Sly09	19500001	20000000	0	Gene
Sly09	20000001	20500000	0.017	Gene
Sly09	20500001	21000000	0.017	Gene
Sly09	21000001	21500000	0	Gene
Sly09	21500001	22000000	0.006	Gene
Sly09	22000001	22500000	0.011	Gene
Sly09	22500001	23000000	0.051	Gene
Sly09	23000001	23500000	0.006	Gene
Sly09	23500001	24000000	0.062	Gene
Sly09	24000001	24500000	0.011	Gene
Sly09	24500001	25000000	0.051	Gene
Sly09	25000001	25500000	0	Gene
Sly09	25500001	26000000	0	Gene
Sly09	26000001	26500000	0.017	Gene
Sly09	26500001	27000000	0.023	Gene
Sly09	27000001	27500000	0.028	Gene
Sly09	27500001	28000000	0.006	Gene
Sly09	28000001	28500000	0.017	Gene
Sly09	28500001	29000000	0.102	Gene
Sly09	29000001	29500000	0.028	Gene
Sly09	29500001	30000000	0	Gene
Sly09	30000001	30500000	0.006	Gene
Sly09	30500001	31000000	0.023	Gene
Sly09	31000001	31500000	0.017	Gene
Sly09	31500001	32000000	0.017	Gene
Sly09	32000001	32500000	0.006	Gene
Sly09	32500001	33000000	0.023	Gene
Sly09	33000001	33500000	0	Gene
Sly09	33500001	34000000	0.04	Gene
Sly09	34000001	34500000	0.006	Gene
Sly09	34500001	35000000	0.023	Gene
Sly09	35000001	35500000	0.023	Gene
Sly09	35500001	36000000	0.057	Gene
Sly09	36000001	36500000	0	Gene
Sly09	36500001	37000000	0.017	Gene
Sly09	37000001	37500000	0.017	Gene
Sly09	37500001	38000000	0.006	Gene
Sly09	38000001	38500000	0.017	Gene
Sly09	38500001	39000000	0.011	Gene
Sly09	39000001	39500000	0.006	Gene
Sly09	39500001	40000000	0	Gene
Sly09	40000001	40500000	0.017	Gene
Sly09	40500001	41000000	0.006	Gene
Sly09	41000001	41500000	0.023	Gene
Sly09	41500001	42000000	0	Gene
Sly09	42000001	42500000	0.006	Gene
Sly09	42500001	43000000	0.017	Gene
Sly09	43000001	43500000	0.017	Gene
Sly09	43500001	44000000	0.023	Gene
Sly09	44000001	44500000	0.006	Gene
Sly09	44500001	45000000	0.011	Gene
Sly09	45000001	45500000	0.011	Gene
Sly09	45500001	46000000	0.006	Gene
Sly09	46000001	46500000	0.028	Gene
Sly09	46500001	47000000	0.057	Gene
Sly09	47000001	47500000	0.045	Gene
Sly09	47500001	48000000	0.051	Gene
Sly09	48000001	48500000	0.023	Gene
Sly09	48500001	49000000	0.045	Gene
Sly09	49000001	49500000	0.051	Gene
Sly09	49500001	50000000	0.057	Gene
Sly09	50000001	50500000	0.062	Gene
Sly09	50500001	51000000	0.057	Gene
Sly09	51000001	51500000	0.034	Gene
Sly09	51500001	52000000	0.017	Gene
Sly09	52000001	52500000	0.062	Gene
Sly09	52500001	53000000	0.045	Gene
Sly09	53000001	53500000	0.091	Gene
Sly09	53500001	54000000	0.091	Gene
Sly09	54000001	54500000	0.085	Gene
Sly09	54500001	55000000	0.051	Gene
Sly09	55000001	55500000	0.017	Gene
Sly09	55500001	56000000	0.062	Gene
Sly09	56000001	56500000	0.034	Gene
Sly09	56500001	57000000	0.051	Gene
Sly09	57000001	57500000	0.057	Gene
Sly09	57500001	58000000	0.068	Gene
Sly09	58000001	58500000	0.097	Gene
Sly09	58500001	59000000	0.034	Gene
Sly09	59000001	59500000	0.114	Gene
Sly09	59500001	60000000	0.102	Gene
Sly09	60000001	60500000	0.136	Gene
Sly09	60500001	61000000	0.17	Gene
Sly09	61000001	61500000	0.148	Gene
Sly09	61500001	62000000	0.108	Gene
Sly09	62000001	62500000	0.131	Gene
Sly09	62500001	63000000	0.227	Gene
Sly09	63000001	63500000	0.205	Gene
Sly09	63500001	64000000	0.176	Gene
Sly09	64000001	64500000	0.21	Gene
Sly09	64500001	65000000	0.244	Gene
Sly09	65000001	65500000	0.216	Gene
Sly09	65500001	66000000	0.295	Gene
Sly09	66000001	66500000	0.33	Gene
Sly09	66500001	67000000	0.267	Gene
Sly09	67000001	67500000	0.318	Gene
Sly09	67500001	68000000	0.29	Gene
Sly09	68000001	68500000	0.25	Gene
Sly09	68500001	69000000	0.398	Gene
Sly09	69000001	69500000	0.364	Gene
Sly09	69500001	70000000	0.33	Gene
Sly09	70000001	70500000	0.341	Gene
Sly09	70500001	71000000	0.432	Gene
Sly09	71000001	71500000	0.347	Gene
Sly09	71500001	71528663	0.006	Gene
Sly10	1	500000	0.375	Gene
Sly10	500001	1000000	0.409	Gene
Sly10	1000001	1500000	0.369	Gene
Sly10	1500001	2000000	0.392	Gene
Sly10	2000001	2500000	0.341	Gene
Sly10	2500001	3000000	0.324	Gene
Sly10	3000001	3500000	0.25	Gene
Sly10	3500001	4000000	0.227	Gene
Sly10	4000001	4500000	0.199	Gene
Sly10	4500001	5000000	0.131	Gene
Sly10	5000001	5500000	0.119	Gene
Sly10	5500001	6000000	0.057	Gene
Sly10	6000001	6500000	0.114	Gene
Sly10	6500001	7000000	0.074	Gene
Sly10	7000001	7500000	0.08	Gene
Sly10	7500001	8000000	0.028	Gene
Sly10	8000001	8500000	0.034	Gene
Sly10	8500001	9000000	0.097	Gene
Sly10	9000001	9500000	0.011	Gene
Sly10	9500001	10000000	0.011	Gene
Sly10	10000001	10500000	0.045	Gene
Sly10	10500001	11000000	0.085	Gene
Sly10	11000001	11500000	0.062	Gene
Sly10	11500001	12000000	0.045	Gene
Sly10	12000001	12500000	0.028	Gene
Sly10	12500001	13000000	0.034	Gene
Sly10	13000001	13500000	0.006	Gene
Sly10	13500001	14000000	0.028	Gene
Sly10	14000001	14500000	0.034	Gene
Sly10	14500001	15000000	0.011	Gene
Sly10	15000001	15500000	0.188	Gene
Sly10	15500001	16000000	0.023	Gene
Sly10	16000001	16500000	0.028	Gene
Sly10	16500001	17000000	0	Gene
Sly10	17000001	17500000	0.028	Gene
Sly10	17500001	18000000	0.017	Gene
Sly10	18000001	18500000	0.011	Gene
Sly10	18500001	19000000	0.051	Gene
Sly10	19000001	19500000	0.023	Gene
Sly10	19500001	20000000	0.023	Gene
Sly10	20000001	20500000	0.034	Gene
Sly10	20500001	21000000	0.011	Gene
Sly10	21000001	21500000	0.023	Gene
Sly10	21500001	22000000	0.051	Gene
Sly10	22000001	22500000	0.028	Gene
Sly10	22500001	23000000	0.04	Gene
Sly10	23000001	23500000	0.006	Gene
Sly10	23500001	24000000	0.006	Gene
Sly10	24000001	24500000	0.011	Gene
Sly10	24500001	25000000	0.057	Gene
Sly10	25000001	25500000	0.023	Gene
Sly10	25500001	26000000	0.011	Gene
Sly10	26000001	26500000	0.017	Gene
Sly10	26500001	27000000	0.011	Gene
Sly10	27000001	27500000	0.051	Gene
Sly10	27500001	28000000	0.057	Gene
Sly10	28000001	28500000	0.051	Gene
Sly10	28500001	29000000	0.04	Gene
Sly10	29000001	29500000	0.023	Gene
Sly10	29500001	30000000	0.017	Gene
Sly10	30000001	30500000	0.028	Gene
Sly10	30500001	31000000	0	Gene
Sly10	31000001	31500000	0.023	Gene
Sly10	31500001	32000000	0.006	Gene
Sly10	32000001	32500000	0	Gene
Sly10	32500001	33000000	0.023	Gene
Sly10	33000001	33500000	0.028	Gene
Sly10	33500001	34000000	0.023	Gene
Sly10	34000001	34500000	0.006	Gene
Sly10	34500001	35000000	0.045	Gene
Sly10	35000001	35500000	0.023	Gene
Sly10	35500001	36000000	0.034	Gene
Sly10	36000001	36500000	0.091	Gene
Sly10	36500001	37000000	0	Gene
Sly10	37000001	37500000	0.028	Gene
Sly10	37500001	38000000	0.006	Gene
Sly10	38000001	38500000	0.017	Gene
Sly10	38500001	39000000	0.011	Gene
Sly10	39000001	39500000	0.011	Gene
Sly10	39500001	40000000	0.023	Gene
Sly10	40000001	40500000	0	Gene
Sly10	40500001	41000000	0.04	Gene
Sly10	41000001	41500000	0.023	Gene
Sly10	41500001	42000000	0.068	Gene
Sly10	42000001	42500000	0.091	Gene
Sly10	42500001	43000000	0.04	Gene
Sly10	43000001	43500000	0.057	Gene
Sly10	43500001	44000000	0.034	Gene
Sly10	44000001	44500000	0.023	Gene
Sly10	44500001	45000000	0.057	Gene
Sly10	45000001	45500000	0.051	Gene
Sly10	45500001	46000000	0.028	Gene
Sly10	46000001	46500000	0.057	Gene
Sly10	46500001	47000000	0.057	Gene
Sly10	47000001	47500000	0.04	Gene
Sly10	47500001	48000000	0.034	Gene
Sly10	48000001	48500000	0.136	Gene
Sly10	48500001	49000000	0.085	Gene
Sly10	49000001	49500000	0.074	Gene
Sly10	49500001	50000000	0.051	Gene
Sly10	50000001	50500000	0.102	Gene
Sly10	50500001	51000000	0.028	Gene
Sly10	51000001	51500000	0.006	Gene
Sly10	51500001	52000000	0.034	Gene
Sly10	52000001	52500000	0.085	Gene
Sly10	52500001	53000000	0.114	Gene
Sly10	53000001	53500000	0.057	Gene
Sly10	53500001	54000000	0.119	Gene
Sly10	54000001	54500000	0.131	Gene
Sly10	54500001	55000000	0	Gene
Sly10	55000001	55500000	0.108	Gene
Sly10	55500001	56000000	0.08	Gene
Sly10	56000001	56500000	0.04	Gene
Sly10	56500001	57000000	0.125	Gene
Sly10	57000001	57500000	0.08	Gene
Sly10	57500001	58000000	0.125	Gene
Sly10	58000001	58500000	0.188	Gene
Sly10	58500001	59000000	0.233	Gene
Sly10	59000001	59500000	0.125	Gene
Sly10	59500001	60000000	0.142	Gene
Sly10	60000001	60500000	0.125	Gene
Sly10	60500001	61000000	0.176	Gene
Sly10	61000001	61500000	0.216	Gene
Sly10	61500001	62000000	0.182	Gene
Sly10	62000001	62500000	0.295	Gene
Sly10	62500001	63000000	0.358	Gene
Sly10	63000001	63500000	0.403	Gene
Sly10	63500001	64000000	0.352	Gene
Sly10	64000001	64500000	0.375	Gene
Sly10	64500001	65000000	0.347	Gene
Sly10	65000001	65500000	0.398	Gene
Sly10	65500001	66000000	0.33	Gene
Sly10	66000001	66500000	0.432	Gene
Sly10	66500001	67000000	0.443	Gene
Sly10	67000001	67500000	0.386	Gene
Sly10	67500001	68000000	0.449	Gene
Sly10	68000001	68037882	0.04	Gene
Sly11	1	500000	0.347	Gene
Sly11	500001	1000000	0.375	Gene
Sly11	1000001	1500000	0.443	Gene
Sly11	1500001	2000000	0.415	Gene
Sly11	2000001	2500000	0.233	Gene
Sly11	2500001	3000000	0.307	Gene
Sly11	3000001	3500000	0.307	Gene
Sly11	3500001	4000000	0.295	Gene
Sly11	4000001	4500000	0.244	Gene
Sly11	4500001	5000000	0.449	Gene
Sly11	5000001	5500000	0.403	Gene
Sly11	5500001	6000000	0.227	Gene
Sly11	6000001	6500000	0.188	Gene
Sly11	6500001	7000000	0.125	Gene
Sly11	7000001	7500000	0.148	Gene
Sly11	7500001	8000000	0.148	Gene
Sly11	8000001	8500000	0.153	Gene
Sly11	8500001	9000000	0.136	Gene
Sly11	9000001	9500000	0.017	Gene
Sly11	9500001	10000000	0.142	Gene
Sly11	10000001	10500000	0.08	Gene
Sly11	10500001	11000000	0.108	Gene
Sly11	11000001	11500000	0.148	Gene
Sly11	11500001	12000000	0.051	Gene
Sly11	12000001	12500000	0.051	Gene
Sly11	12500001	13000000	0.011	Gene
Sly11	13000001	13500000	0.085	Gene
Sly11	13500001	14000000	0.08	Gene
Sly11	14000001	14500000	0.057	Gene
Sly11	14500001	15000000	0.023	Gene
Sly11	15000001	15500000	0.017	Gene
Sly11	15500001	16000000	0.028	Gene
Sly11	16000001	16500000	0.023	Gene
Sly11	16500001	17000000	0.045	Gene
Sly11	17000001	17500000	0.068	Gene
Sly11	17500001	18000000	0.023	Gene
Sly11	18000001	18500000	0.074	Gene
Sly11	18500001	19000000	0.028	Gene
Sly11	19000001	19500000	0.057	Gene
Sly11	19500001	20000000	0.097	Gene
Sly11	20000001	20500000	0.011	Gene
Sly11	20500001	21000000	0.04	Gene
Sly11	21000001	21500000	0.017	Gene
Sly11	21500001	22000000	0.023	Gene
Sly11	22000001	22500000	0.028	Gene
Sly11	22500001	23000000	0.091	Gene
Sly11	23000001	23500000	0.057	Gene
Sly11	23500001	24000000	0.04	Gene
Sly11	24000001	24500000	0.017	Gene
Sly11	24500001	25000000	0.023	Gene
Sly11	25000001	25500000	0.028	Gene
Sly11	25500001	26000000	0.091	Gene
Sly11	26000001	26500000	0.006	Gene
Sly11	26500001	27000000	0.017	Gene
Sly11	27000001	27500000	0.011	Gene
Sly11	27500001	28000000	0.068	Gene
Sly11	28000001	28500000	0.023	Gene
Sly11	28500001	29000000	0.023	Gene
Sly11	29000001	29500000	0.023	Gene
Sly11	29500001	30000000	0.034	Gene
Sly11	30000001	30500000	0.04	Gene
Sly11	30500001	31000000	0	Gene
Sly11	31000001	31500000	0.04	Gene
Sly11	31500001	32000000	0.097	Gene
Sly11	32000001	32500000	0.08	Gene
Sly11	32500001	33000000	0.091	Gene
Sly11	33000001	33500000	0.159	Gene
Sly11	33500001	34000000	0.114	Gene
Sly11	34000001	34500000	0.08	Gene
Sly11	34500001	35000000	0.068	Gene
Sly11	35000001	35500000	0.102	Gene
Sly11	35500001	36000000	0.017	Gene
Sly11	36000001	36500000	0	Gene
Sly11	36500001	37000000	0.023	Gene
Sly11	37000001	37500000	0	Gene
Sly11	37500001	38000000	0.017	Gene
Sly11	38000001	38500000	0.028	Gene
Sly11	38500001	39000000	0.023	Gene
Sly11	39000001	39500000	0.017	Gene
Sly11	39500001	40000000	0.017	Gene
Sly11	40000001	40500000	0.023	Gene
Sly11	40500001	41000000	0.034	Gene
Sly11	41000001	41500000	0.023	Gene
Sly11	41500001	42000000	0.04	Gene
Sly11	42000001	42500000	0.034	Gene
Sly11	42500001	43000000	0.011	Gene
Sly11	43000001	43500000	0.006	Gene
Sly11	43500001	44000000	0.011	Gene
Sly11	44000001	44500000	0	Gene
Sly11	44500001	45000000	0.006	Gene
Sly11	45000001	45500000	0	Gene
Sly11	45500001	46000000	0.062	Gene
Sly11	46000001	46500000	0.097	Gene
Sly11	46500001	47000000	0.136	Gene
Sly11	47000001	47500000	0.085	Gene
Sly11	47500001	48000000	0.136	Gene
Sly11	48000001	48500000	0.193	Gene
Sly11	48500001	49000000	0.199	Gene
Sly11	49000001	49500000	0.193	Gene
Sly11	49500001	50000000	0.193	Gene
Sly11	50000001	50500000	0.256	Gene
Sly11	50500001	51000000	0.318	Gene
Sly11	51000001	51500000	0.364	Gene
Sly11	51500001	52000000	0.278	Gene
Sly11	52000001	52500000	0.318	Gene
Sly11	52500001	53000000	0.386	Gene
Sly11	53000001	53500000	0.403	Gene
Sly11	53500001	54000000	0.312	Gene
Sly11	54000001	54500000	0.25	Gene
Sly11	54500001	54593288	0.023	Gene
Sly12	1	500000	0.523	Gene
Sly12	500001	1000000	0.358	Gene
Sly12	1000001	1500000	0.33	Gene
Sly12	1500001	2000000	0.318	Gene
Sly12	2000001	2500000	0.358	Gene
Sly12	2500001	3000000	0.335	Gene
Sly12	3000001	3500000	0.392	Gene
Sly12	3500001	4000000	0.347	Gene
Sly12	4000001	4500000	0.25	Gene
Sly12	4500001	5000000	0.278	Gene
Sly12	5000001	5500000	0.216	Gene
Sly12	5500001	6000000	0.222	Gene
Sly12	6000001	6500000	0.222	Gene
Sly12	6500001	7000000	0.17	Gene
Sly12	7000001	7500000	0.102	Gene
Sly12	7500001	8000000	0.068	Gene
Sly12	8000001	8500000	0	Gene
Sly12	8500001	9000000	0.034	Gene
Sly12	9000001	9500000	0.08	Gene
Sly12	9500001	10000000	0.057	Gene
Sly12	10000001	10500000	0.057	Gene
Sly12	10500001	11000000	0.062	Gene
Sly12	11000001	11500000	0.045	Gene
Sly12	11500001	12000000	0.045	Gene
Sly12	12000001	12500000	0.057	Gene
Sly12	12500001	13000000	0.023	Gene
Sly12	13000001	13500000	0.011	Gene
Sly12	13500001	14000000	0.011	Gene
Sly12	14000001	14500000	0.045	Gene
Sly12	14500001	15000000	0.04	Gene
Sly12	15000001	15500000	0.028	Gene
Sly12	15500001	16000000	0.006	Gene
Sly12	16000001	16500000	0.04	Gene
Sly12	16500001	17000000	0	Gene
Sly12	17000001	17500000	0.125	Gene
Sly12	17500001	18000000	0.131	Gene
Sly12	18000001	18500000	0.011	Gene
Sly12	18500001	19000000	0.023	Gene
Sly12	19000001	19500000	0	Gene
Sly12	19500001	20000000	0.006	Gene
Sly12	20000001	20500000	0	Gene
Sly12	20500001	21000000	0.034	Gene
Sly12	21000001	21500000	0.017	Gene
Sly12	21500001	22000000	0	Gene
Sly12	22000001	22500000	0.023	Gene
Sly12	22500001	23000000	0.028	Gene
Sly12	23000001	23500000	0.023	Gene
Sly12	23500001	24000000	0.028	Gene
Sly12	24000001	24500000	0.017	Gene
Sly12	24500001	25000000	0.023	Gene
Sly12	25000001	25500000	0.006	Gene
Sly12	25500001	26000000	0.006	Gene
Sly12	26000001	26500000	0.028	Gene
Sly12	26500001	27000000	0.006	Gene
Sly12	27000001	27500000	0.006	Gene
Sly12	27500001	28000000	0.017	Gene
Sly12	28000001	28500000	0.017	Gene
Sly12	28500001	29000000	0.068	Gene
Sly12	29000001	29500000	0.017	Gene
Sly12	29500001	30000000	0.023	Gene
Sly12	30000001	30500000	0.045	Gene
Sly12	30500001	31000000	0.028	Gene
Sly12	31000001	31500000	0.017	Gene
Sly12	31500001	32000000	0.023	Gene
Sly12	32000001	32500000	0.017	Gene
Sly12	32500001	33000000	0.097	Gene
Sly12	33000001	33500000	0.028	Gene
Sly12	33500001	34000000	0.011	Gene
Sly12	34000001	34500000	0.011	Gene
Sly12	34500001	35000000	0.028	Gene
Sly12	35000001	35500000	0.023	Gene
Sly12	35500001	36000000	0.034	Gene
Sly12	36000001	36500000	0.011	Gene
Sly12	36500001	37000000	0.011	Gene
Sly12	37000001	37500000	0.04	Gene
Sly12	37500001	38000000	0.045	Gene
Sly12	38000001	38500000	0.04	Gene
Sly12	38500001	39000000	0.006	Gene
Sly12	39000001	39500000	0.034	Gene
Sly12	39500001	40000000	0.034	Gene
Sly12	40000001	40500000	0.017	Gene
Sly12	40500001	41000000	0.006	Gene
Sly12	41000001	41500000	0.011	Gene
Sly12	41500001	42000000	0.011	Gene
Sly12	42000001	42500000	0.017	Gene
Sly12	42500001	43000000	0.006	Gene
Sly12	43000001	43500000	0.006	Gene
Sly12	43500001	44000000	0.182	Gene
Sly12	44000001	44500000	0.045	Gene
Sly12	44500001	45000000	0.023	Gene
Sly12	45000001	45500000	0.051	Gene
Sly12	45500001	46000000	0.051	Gene
Sly12	46000001	46500000	0.102	Gene
Sly12	46500001	47000000	0.034	Gene
Sly12	47000001	47500000	0.057	Gene
Sly12	47500001	48000000	0.011	Gene
Sly12	48000001	48500000	0.062	Gene
Sly12	48500001	49000000	0.04	Gene
Sly12	49000001	49500000	0.062	Gene
Sly12	49500001	50000000	0.04	Gene
Sly12	50000001	50500000	0.051	Gene
Sly12	50500001	51000000	0.108	Gene
Sly12	51000001	51500000	0.04	Gene
Sly12	51500001	52000000	0.045	Gene
Sly12	52000001	52500000	0.051	Gene
Sly12	52500001	53000000	0.04	Gene
Sly12	53000001	53500000	0.062	Gene
Sly12	53500001	54000000	0.04	Gene
Sly12	54000001	54500000	0.051	Gene
Sly12	54500001	55000000	0.011	Gene
Sly12	55000001	55500000	0.062	Gene
Sly12	55500001	56000000	0.08	Gene
Sly12	56000001	56500000	0.028	Gene
Sly12	56500001	57000000	0.017	Gene
Sly12	57000001	57500000	0.034	Gene
Sly12	57500001	58000000	0.153	Gene
Sly12	58000001	58500000	0.159	Gene
Sly12	58500001	59000000	0.142	Gene
Sly12	59000001	59500000	0.17	Gene
Sly12	59500001	60000000	0.17	Gene
Sly12	60000001	60500000	0.074	Gene
Sly12	60500001	61000000	0.233	Gene
Sly12	61000001	61500000	0.153	Gene
Sly12	61500001	62000000	0.119	Gene
Sly12	62000001	62500000	0.244	Gene
Sly12	62500001	63000000	0.301	Gene
Sly12	63000001	63500000	0.21	Gene
Sly12	63500001	64000000	0.307	Gene
Sly12	64000001	64500000	0.386	Gene
Sly12	64500001	65000000	0.358	Gene
Sly12	65000001	65500000	0.364	Gene
Sly12	65500001	66000000	0.409	Gene
Sly12	66000001	66500000	0.494	Gene
Sly12	66500001	67000000	0.415	Gene
Sly12	67000001	67500000	0.489	Gene
Sly12	67500001	67628094	0.08	Gene
Sly01	1	500000	0.562	Repeats
Sly01	500001	1000000	0.584	Repeats
Sly01	1000001	1500000	0.758	Repeats
Sly01	1500001	2000000	0.708	Repeats
Sly01	2000001	2500000	0.748	Repeats
Sly01	2500001	3000000	0.851	Repeats
Sly01	3000001	3500000	0.832	Repeats
Sly01	3500001	4000000	0.889	Repeats
Sly01	4000001	4500000	0.969	Repeats
Sly01	4500001	5000000	0.874	Repeats
Sly01	5000001	5500000	0.794	Repeats
Sly01	5500001	6000000	0.451	Repeats
Sly01	6000001	6500000	0.189	Repeats
Sly01	6500001	7000000	0.262	Repeats
Sly01	7000001	7500000	0.244	Repeats
Sly01	7500001	8000000	0.742	Repeats
Sly01	8000001	8500000	0.968	Repeats
Sly01	8500001	9000000	0.742	Repeats
Sly01	9000001	9500000	0.824	Repeats
Sly01	9500001	10000000	0.72	Repeats
Sly01	10000001	10500000	0.836	Repeats
Sly01	10500001	11000000	0.775	Repeats
Sly01	11000001	11500000	0.764	Repeats
Sly01	11500001	12000000	0.515	Repeats
Sly01	12000001	12500000	0.464	Repeats
Sly01	12500001	13000000	0.454	Repeats
Sly01	13000001	13500000	0.466	Repeats
Sly01	13500001	14000000	0.453	Repeats
Sly01	14000001	14500000	0.635	Repeats
Sly01	14500001	15000000	0.496	Repeats
Sly01	15000001	15500000	0.634	Repeats
Sly01	15500001	16000000	0.55	Repeats
Sly01	16000001	16500000	0.699	Repeats
Sly01	16500001	17000000	0.728	Repeats
Sly01	17000001	17500000	0.708	Repeats
Sly01	17500001	18000000	0.794	Repeats
Sly01	18000001	18500000	0.724	Repeats
Sly01	18500001	19000000	0.71	Repeats
Sly01	19000001	19500000	0.806	Repeats
Sly01	19500001	20000000	0.827	Repeats
Sly01	20000001	20500000	0.588	Repeats
Sly01	20500001	21000000	0.645	Repeats
Sly01	21000001	21500000	0.699	Repeats
Sly01	21500001	22000000	0.69	Repeats
Sly01	22000001	22500000	0.581	Repeats
Sly01	22500001	23000000	0.516	Repeats
Sly01	23000001	23500000	0.549	Repeats
Sly01	23500001	24000000	0.727	Repeats
Sly01	24000001	24500000	0.601	Repeats
Sly01	24500001	25000000	0.669	Repeats
Sly01	25000001	25500000	0.728	Repeats
Sly01	25500001	26000000	0.707	Repeats
Sly01	26000001	26500000	0.641	Repeats
Sly01	26500001	27000000	0.598	Repeats
Sly01	27000001	27500000	0.81	Repeats
Sly01	27500001	28000000	0.748	Repeats
Sly01	28000001	28500000	0.655	Repeats
Sly01	28500001	29000000	0.773	Repeats
Sly01	29000001	29500000	0.669	Repeats
Sly01	29500001	30000000	0.735	Repeats
Sly01	30000001	30500000	0.772	Repeats
Sly01	30500001	31000000	0.843	Repeats
Sly01	31000001	31500000	0.764	Repeats
Sly01	31500001	32000000	0.772	Repeats
Sly01	32000001	32500000	0.601	Repeats
Sly01	32500001	33000000	0.857	Repeats
Sly01	33000001	33500000	0.695	Repeats
Sly01	33500001	34000000	0.667	Repeats
Sly01	34000001	34500000	0.896	Repeats
Sly01	34500001	35000000	0.746	Repeats
Sly01	35000001	35500000	0.663	Repeats
Sly01	35500001	36000000	0.744	Repeats
Sly01	36000001	36500000	0.683	Repeats
Sly01	36500001	37000000	0.706	Repeats
Sly01	37000001	37500000	0.582	Repeats
Sly01	37500001	38000000	0.622	Repeats
Sly01	38000001	38500000	0.736	Repeats
Sly01	38500001	39000000	0.717	Repeats
Sly01	39000001	39500000	0.553	Repeats
Sly01	39500001	40000000	0.623	Repeats
Sly01	40000001	40500000	0.266	Repeats
Sly01	40500001	41000000	0.431	Repeats
Sly01	41000001	41500000	0.584	Repeats
Sly01	41500001	42000000	0.506	Repeats
Sly01	42000001	42500000	0.674	Repeats
Sly01	42500001	43000000	0.565	Repeats
Sly01	43000001	43500000	0.393	Repeats
Sly01	43500001	44000000	0.422	Repeats
Sly01	44000001	44500000	0.659	Repeats
Sly01	44500001	45000000	0.604	Repeats
Sly01	45000001	45500000	0.633	Repeats
Sly01	45500001	46000000	0.582	Repeats
Sly01	46000001	46500000	0.673	Repeats
Sly01	46500001	47000000	0.701	Repeats
Sly01	47000001	47500000	0.624	Repeats
Sly01	47500001	48000000	0.563	Repeats
Sly01	48000001	48500000	0.61	Repeats
Sly01	48500001	49000000	0.596	Repeats
Sly01	49000001	49500000	0.492	Repeats
Sly01	49500001	50000000	0.632	Repeats
Sly01	50000001	50500000	0.603	Repeats
Sly01	50500001	51000000	0.566	Repeats
Sly01	51000001	51500000	0.643	Repeats
Sly01	51500001	52000000	0.681	Repeats
Sly01	52000001	52500000	0.659	Repeats
Sly01	52500001	53000000	0.603	Repeats
Sly01	53000001	53500000	0.649	Repeats
Sly01	53500001	54000000	0.66	Repeats
Sly01	54000001	54500000	0.785	Repeats
Sly01	54500001	55000000	0.664	Repeats
Sly01	55000001	55500000	0.667	Repeats
Sly01	55500001	56000000	0.652	Repeats
Sly01	56000001	56500000	0.704	Repeats
Sly01	56500001	57000000	0.726	Repeats
Sly01	57000001	57500000	0.67	Repeats
Sly01	57500001	58000000	0.666	Repeats
Sly01	58000001	58500000	0.762	Repeats
Sly01	58500001	59000000	0.716	Repeats
Sly01	59000001	59500000	0.64	Repeats
Sly01	59500001	60000000	0.81	Repeats
Sly01	60000001	60500000	0.775	Repeats
Sly01	60500001	61000000	0.76	Repeats
Sly01	61000001	61500000	0.723	Repeats
Sly01	61500001	62000000	0.747	Repeats
Sly01	62000001	62500000	0.714	Repeats
Sly01	62500001	63000000	0.8	Repeats
Sly01	63000001	63500000	0.812	Repeats
Sly01	63500001	64000000	0.74	Repeats
Sly01	64000001	64500000	0.78	Repeats
Sly01	64500001	65000000	0.687	Repeats
Sly01	65000001	65500000	0.774	Repeats
Sly01	65500001	66000000	0.732	Repeats
Sly01	66000001	66500000	0.718	Repeats
Sly01	66500001	67000000	0.666	Repeats
Sly01	67000001	67500000	0.9	Repeats
Sly01	67500001	68000000	0.687	Repeats
Sly01	68000001	68500000	0.829	Repeats
Sly01	68500001	69000000	0.9	Repeats
Sly01	69000001	69500000	0.702	Repeats
Sly01	69500001	70000000	0.779	Repeats
Sly01	70000001	70500000	0.888	Repeats
Sly01	70500001	71000000	0.828	Repeats
Sly01	71000001	71500000	0.766	Repeats
Sly01	71500001	72000000	0.772	Repeats
Sly01	72000001	72500000	0.867	Repeats
Sly01	72500001	73000000	0.915	Repeats
Sly01	73000001	73500000	0.668	Repeats
Sly01	73500001	74000000	0.849	Repeats
Sly01	74000001	74500000	0.789	Repeats
Sly01	74500001	75000000	0.832	Repeats
Sly01	75000001	75500000	0.632	Repeats
Sly01	75500001	76000000	0.811	Repeats
Sly01	76000001	76500000	0.696	Repeats
Sly01	76500001	77000000	0.791	Repeats
Sly01	77000001	77500000	0.81	Repeats
Sly01	77500001	78000000	0.787	Repeats
Sly01	78000001	78500000	0.799	Repeats
Sly01	78500001	79000000	0.662	Repeats
Sly01	79000001	79500000	0.692	Repeats
Sly01	79500001	80000000	0.739	Repeats
Sly01	80000001	80500000	0.697	Repeats
Sly01	80500001	81000000	0.758	Repeats
Sly01	81000001	81500000	0.657	Repeats
Sly01	81500001	82000000	0.71	Repeats
Sly01	82000001	82500000	0.663	Repeats
Sly01	82500001	83000000	0.557	Repeats
Sly01	83000001	83500000	0.645	Repeats
Sly01	83500001	84000000	0.583	Repeats
Sly01	84000001	84500000	0.55	Repeats
Sly01	84500001	85000000	0.559	Repeats
Sly01	85000001	85500000	0.545	Repeats
Sly01	85500001	86000000	0.558	Repeats
Sly01	86000001	86500000	0.574	Repeats
Sly01	86500001	87000000	0.607	Repeats
Sly01	87000001	87500000	0.558	Repeats
Sly01	87500001	88000000	0.584	Repeats
Sly01	88000001	88500000	0.484	Repeats
Sly01	88500001	89000000	0.568	Repeats
Sly01	89000001	89500000	0.444	Repeats
Sly01	89500001	90000000	0.522	Repeats
Sly01	90000001	90500000	0.5	Repeats
Sly01	90500001	91000000	0.674	Repeats
Sly01	91000001	91500000	0.555	Repeats
Sly01	91500001	92000000	0.565	Repeats
Sly01	92000001	92500000	0.5	Repeats
Sly01	92500001	93000000	0.605	Repeats
Sly01	93000001	93500000	0.663	Repeats
Sly01	93500001	94000000	0.7	Repeats
Sly01	94000001	94500000	0.586	Repeats
Sly01	94500001	95000000	0.596	Repeats
Sly01	95000001	95500000	0.523	Repeats
Sly01	95500001	96000000	0.502	Repeats
Sly01	96000001	96300753	0.341	Repeats
Sly02	1	500000	0.585	Repeats
Sly02	500001	1000000	0.632	Repeats
Sly02	1000001	1500000	0.681	Repeats
Sly02	1500001	2000000	0.697	Repeats
Sly02	2000001	2500000	0.7	Repeats
Sly02	2500001	3000000	0.55	Repeats
Sly02	3000001	3500000	0.548	Repeats
Sly02	3500001	4000000	0.548	Repeats
Sly02	4000001	4500000	0.641	Repeats
Sly02	4500001	5000000	0.705	Repeats
Sly02	5000001	5500000	0.774	Repeats
Sly02	5500001	6000000	0.528	Repeats
Sly02	6000001	6500000	0.554	Repeats
Sly02	6500001	7000000	0.65	Repeats
Sly02	7000001	7500000	0.607	Repeats
Sly02	7500001	8000000	0.716	Repeats
Sly02	8000001	8500000	0.645	Repeats
Sly02	8500001	9000000	0.578	Repeats
Sly02	9000001	9500000	0.689	Repeats
Sly02	9500001	10000000	0.13	Repeats
Sly02	10000001	10500000	0.692	Repeats
Sly02	10500001	11000000	0.6	Repeats
Sly02	11000001	11500000	0.574	Repeats
Sly02	11500001	12000000	0.545	Repeats
Sly02	12000001	12500000	0.341	Repeats
Sly02	12500001	13000000	0.375	Repeats
Sly02	13000001	13500000	0.534	Repeats
Sly02	13500001	14000000	0.504	Repeats
Sly02	14000001	14500000	0.553	Repeats
Sly02	14500001	15000000	0.695	Repeats
Sly02	15000001	15500000	0.65	Repeats
Sly02	15500001	16000000	0.651	Repeats
Sly02	16000001	16500000	0.66	Repeats
Sly02	16500001	17000000	0.749	Repeats
Sly02	17000001	17500000	0.502	Repeats
Sly02	17500001	18000000	0.585	Repeats
Sly02	18000001	18500000	0.607	Repeats
Sly02	18500001	19000000	0.619	Repeats
Sly02	19000001	19500000	0.666	Repeats
Sly02	19500001	20000000	0.376	Repeats
Sly02	20000001	20500000	0.573	Repeats
Sly02	20500001	21000000	0.406	Repeats
Sly02	21000001	21500000	0.553	Repeats
Sly02	21500001	22000000	0.657	Repeats
Sly02	22000001	22500000	0.578	Repeats
Sly02	22500001	23000000	0.678	Repeats
Sly02	23000001	23500000	0.728	Repeats
Sly02	23500001	24000000	0.783	Repeats
Sly02	24000001	24500000	0.691	Repeats
Sly02	24500001	25000000	0.783	Repeats
Sly02	25000001	25500000	0.614	Repeats
Sly02	25500001	26000000	0.671	Repeats
Sly02	26000001	26500000	0.81	Repeats
Sly02	26500001	27000000	0.623	Repeats
Sly02	27000001	27500000	0.782	Repeats
Sly02	27500001	28000000	0.775	Repeats
Sly02	28000001	28500000	0.77	Repeats
Sly02	28500001	29000000	0.745	Repeats
Sly02	29000001	29500000	0.771	Repeats
Sly02	29500001	30000000	0.764	Repeats
Sly02	30000001	30500000	0.761	Repeats
Sly02	30500001	31000000	0.692	Repeats
Sly02	31000001	31500000	0.766	Repeats
Sly02	31500001	32000000	0.802	Repeats
Sly02	32000001	32500000	0.885	Repeats
Sly02	32500001	33000000	0.834	Repeats
Sly02	33000001	33500000	0.676	Repeats
Sly02	33500001	34000000	0.81	Repeats
Sly02	34000001	34500000	0.823	Repeats
Sly02	34500001	35000000	0.793	Repeats
Sly02	35000001	35500000	0.818	Repeats
Sly02	35500001	36000000	0.89	Repeats
Sly02	36000001	36500000	0.751	Repeats
Sly02	36500001	37000000	0.883	Repeats
Sly02	37000001	37500000	0.806	Repeats
Sly02	37500001	38000000	0.851	Repeats
Sly02	38000001	38500000	0.786	Repeats
Sly02	38500001	39000000	0.639	Repeats
Sly02	39000001	39500000	0.635	Repeats
Sly02	39500001	40000000	0.641	Repeats
Sly02	40000001	40500000	0.685	Repeats
Sly02	40500001	41000000	0.706	Repeats
Sly02	41000001	41500000	0.683	Repeats
Sly02	41500001	42000000	0.554	Repeats
Sly02	42000001	42500000	0.633	Repeats
Sly02	42500001	43000000	0.619	Repeats
Sly02	43000001	43500000	0.543	Repeats
Sly02	43500001	44000000	0.572	Repeats
Sly02	44000001	44500000	0.581	Repeats
Sly02	44500001	45000000	0.66	Repeats
Sly02	45000001	45500000	0.628	Repeats
Sly02	45500001	46000000	0.549	Repeats
Sly02	46000001	46500000	0.579	Repeats
Sly02	46500001	47000000	0.739	Repeats
Sly02	47000001	47500000	0.507	Repeats
Sly02	47500001	48000000	0.907	Repeats
Sly02	48000001	48500000	0.642	Repeats
Sly02	48500001	49000000	0.534	Repeats
Sly02	49000001	49500000	0.587	Repeats
Sly02	49500001	50000000	0.659	Repeats
Sly02	50000001	50500000	0.519	Repeats
Sly02	50500001	51000000	0.555	Repeats
Sly02	51000001	51500000	0.645	Repeats
Sly02	51500001	52000000	0.606	Repeats
Sly02	52000001	52500000	0.567	Repeats
Sly02	52500001	53000000	0.519	Repeats
Sly02	53000001	53500000	0.567	Repeats
Sly02	53500001	54000000	0.587	Repeats
Sly02	54000001	54500000	0.6	Repeats
Sly02	54500001	55000000	0.531	Repeats
Sly02	55000001	55500000	0.556	Repeats
Sly02	55500001	55846282	0.433	Repeats
Sly03	1	500000	0.541	Repeats
Sly03	500001	1000000	0.683	Repeats
Sly03	1000001	1500000	0.766	Repeats
Sly03	1500001	2000000	0.779	Repeats
Sly03	2000001	2500000	0.748	Repeats
Sly03	2500001	3000000	0.832	Repeats
Sly03	3000001	3500000	0.861	Repeats
Sly03	3500001	4000000	0.72	Repeats
Sly03	4000001	4500000	0.938	Repeats
Sly03	4500001	5000000	0.721	Repeats
Sly03	5000001	5500000	0.853	Repeats
Sly03	5500001	6000000	0.772	Repeats
Sly03	6000001	6500000	0.833	Repeats
Sly03	6500001	7000000	0.739	Repeats
Sly03	7000001	7500000	0.899	Repeats
Sly03	7500001	8000000	0.704	Repeats
Sly03	8000001	8500000	0.805	Repeats
Sly03	8500001	9000000	0.713	Repeats
Sly03	9000001	9500000	0.714	Repeats
Sly03	9500001	10000000	0.736	Repeats
Sly03	10000001	10500000	0.68	Repeats
Sly03	10500001	11000000	0.76	Repeats
Sly03	11000001	11500000	0.683	Repeats
Sly03	11500001	12000000	0.742	Repeats
Sly03	12000001	12500000	0.686	Repeats
Sly03	12500001	13000000	0.887	Repeats
Sly03	13000001	13500000	0.266	Repeats
Sly03	13500001	14000000	0.559	Repeats
Sly03	14000001	14500000	0.424	Repeats
Sly03	14500001	15000000	0.327	Repeats
Sly03	15000001	15500000	0.385	Repeats
Sly03	15500001	16000000	0.748	Repeats
Sly03	16000001	16500000	0.726	Repeats
Sly03	16500001	17000000	0.528	Repeats
Sly03	17000001	17500000	0.47	Repeats
Sly03	17500001	18000000	0.548	Repeats
Sly03	18000001	18500000	0.509	Repeats
Sly03	18500001	19000000	0.707	Repeats
Sly03	19000001	19500000	0.676	Repeats
Sly03	19500001	20000000	0.735	Repeats
Sly03	20000001	20500000	0.72	Repeats
Sly03	20500001	21000000	0.615	Repeats
Sly03	21000001	21500000	0.87	Repeats
Sly03	21500001	22000000	0.562	Repeats
Sly03	22000001	22500000	0.551	Repeats
Sly03	22500001	23000000	0.509	Repeats
Sly03	23000001	23500000	0.621	Repeats
Sly03	23500001	24000000	0.702	Repeats
Sly03	24000001	24500000	0.699	Repeats
Sly03	24500001	25000000	0.687	Repeats
Sly03	25000001	25500000	0.745	Repeats
Sly03	25500001	26000000	0.62	Repeats
Sly03	26000001	26500000	0.704	Repeats
Sly03	26500001	27000000	0.688	Repeats
Sly03	27000001	27500000	0.6	Repeats
Sly03	27500001	28000000	0.532	Repeats
Sly03	28000001	28500000	0.605	Repeats
Sly03	28500001	29000000	0.717	Repeats
Sly03	29000001	29500000	0.749	Repeats
Sly03	29500001	30000000	0.511	Repeats
Sly03	30000001	30500000	0.771	Repeats
Sly03	30500001	31000000	0.685	Repeats
Sly03	31000001	31500000	0.721	Repeats
Sly03	31500001	32000000	0.632	Repeats
Sly03	32000001	32500000	0.708	Repeats
Sly03	32500001	33000000	0.783	Repeats
Sly03	33000001	33500000	0.771	Repeats
Sly03	33500001	34000000	0.697	Repeats
Sly03	34000001	34500000	0.689	Repeats
Sly03	34500001	35000000	0.726	Repeats
Sly03	35000001	35500000	0.607	Repeats
Sly03	35500001	36000000	0.596	Repeats
Sly03	36000001	36500000	0.638	Repeats
Sly03	36500001	37000000	0.604	Repeats
Sly03	37000001	37500000	0.668	Repeats
Sly03	37500001	38000000	0.573	Repeats
Sly03	38000001	38500000	0.574	Repeats
Sly03	38500001	39000000	0.559	Repeats
Sly03	39000001	39500000	0.604	Repeats
Sly03	39500001	40000000	0.517	Repeats
Sly03	40000001	40500000	0.538	Repeats
Sly03	40500001	41000000	0.652	Repeats
[truncated: 7,639 more rows]
