# Supplementary material for: Super-pangenome analyses highlight genomic diversity and structural variation across wild and cultivated tomato species
Source: Nat Genet. 2023 Apr 6;55(5):852–60. doi: 10.1038/s41588-023-01340-y (PMC10181942; doi:10.1038/s41588-023-01340-y)
Supplement: Source Data Fig. 3 — Statistical source data for Fig. 3. [file 41588_2023_1340_MOESM7_ESM.xlsx]

## Sheet: Fig. 3e
Fig. 3e. Fruit number per plants in WT and T2 trangenic tomato lines.
Sample	Trait	Repeat	Value
WT	Fruit number per plant	1	23
WT	Fruit number per plant	2	22
WT	Fruit number per plant	3	24
OE	Fruit number per plant	1	57
OE	Fruit number per plant	2	52
OE	Fruit number per plant	3	53

## Sheet: Fig. 3f
Fig. 3f. Total fruit weight per plants in WT and T2 trangenic tomato lines.
Sample	Trait	Repeat	Value (g)
WT	Total fruit weight per plant	1	65.76
WT	Total fruit weight per plant	2	66.19
WT	Total fruit weight per plant	3	65.84
OE	Total fruit weight per plant	1	110.89
OE	Total fruit weight per plant	2	106.92
OE	Total fruit weight per plant	3	112.71

## Sheet: Fig. 3g
Fig. 3g. Single fruit weight for red fruits in WT and T2 trangenic tomato lines.
Sample	Trait	Repeat	Value (g)
WT	Single fruit weight	1	4.91	0.0430138	0.0728859	0.0140768
WT	Single fruit weight	2	3.29
WT	Single fruit weight	3	4.02
WT	Single fruit weight	4	3.52
WT	Single fruit weight	5	2.94
WT	Single fruit weight	6	4.52
WT	Single fruit weight	7	3.44
WT	Single fruit weight	8	3
WT	Single fruit weight	9	3.17
WT	Single fruit weight	10	2.43
WT	Single fruit weight	11	2.67
WT	Single fruit weight	12	3.12
WT	Single fruit weight	13	2.04
WT	Single fruit weight	14	2.85
WT	Single fruit weight	15	2.39
WT	Single fruit weight	16	2.61
WT	Single fruit weight	17	1.74
WT	Single fruit weight	18	1.31
WT	Single fruit weight	19	2.96
WT	Single fruit weight	20	3.39
WT	Single fruit weight	21	3.01
WT	Single fruit weight	22	2.57
WT	Single fruit weight	23	2.56
WT	Single fruit weight	24	3.48
WT	Single fruit weight	25	3.29
WT	Single fruit weight	26	3.95
WT	Single fruit weight	27	2.75
WT	Single fruit weight	28	2.95
WT	Single fruit weight	29	4.91
WT	Single fruit weight	30	3.29
WT	Single fruit weight	31	4.02
WT	Single fruit weight	32	3.52
WT	Single fruit weight	33	2.94
WT	Single fruit weight	34	3.26
WT	Single fruit weight	35	3.5
WT	Single fruit weight	36	3.77
WT	Single fruit weight	37	3.64
WT	Single fruit weight	38	3.37
WT	Single fruit weight	39	2.97
WT	Single fruit weight	40	3.06
WT	Single fruit weight	41	3.39
WT	Single fruit weight	42	3.21
WT	Single fruit weight	43	2.82
WT	Single fruit weight	44	3.04
WT	Single fruit weight	45	2.88
WT	Single fruit weight	46	2.78
WT	Single fruit weight	47	2.33
WT	Single fruit weight	48	2.09
WT	Single fruit weight	49	2.74
WT	Single fruit weight	50	4.01
WT	Single fruit weight	51	2.28
WT	Single fruit weight	52	3.25
WT	Single fruit weight	53	2.66
WT	Single fruit weight	54	2.52
WT	Single fruit weight	55	2.57
OE-1	Single fruit weight	1	3.82
OE-1	Single fruit weight	2	3.5
OE-1	Single fruit weight	3	3.39
OE-1	Single fruit weight	4	2.94
OE-1	Single fruit weight	5	3.75
OE-1	Single fruit weight	6	5.42
OE-1	Single fruit weight	7	3.31
OE-1	Single fruit weight	8	3.16
OE-1	Single fruit weight	9	2.84
OE-1	Single fruit weight	10	4.36
OE-1	Single fruit weight	11	3.37
OE-1	Single fruit weight	12	2.14
OE-1	Single fruit weight	13	2.14
OE-1	Single fruit weight	14	1.84
OE-1	Single fruit weight	15	1.75
OE-1	Single fruit weight	16	1.92
OE-1	Single fruit weight	17	1.95
OE-1	Single fruit weight	18	1.84
OE-1	Single fruit weight	19	1.46
OE-1	Single fruit weight	20	1.73
OE-1	Single fruit weight	21	2.06
OE-1	Single fruit weight	22	1.39
OE-1	Single fruit weight	23	1.23
OE-2	Single fruit weight	1	1.68
OE-2	Single fruit weight	2	1.05
OE-2	Single fruit weight	3	2.12
OE-2	Single fruit weight	4	2.34
OE-2	Single fruit weight	5	1.22
OE-2	Single fruit weight	6	3.82
OE-2	Single fruit weight	7	3.5
OE-2	Single fruit weight	8	3.39
OE-2	Single fruit weight	9	2.94
OE-2	Single fruit weight	10	3.75
OE-2	Single fruit weight	11	3.43
OE-2	Single fruit weight	12	3.84
OE-2	Single fruit weight	13	2.47
OE-2	Single fruit weight	14	3.23
OE-2	Single fruit weight	15	3.12
OE-2	Single fruit weight	16	1.62
OE-2	Single fruit weight	17	2.59
OE-2	Single fruit weight	18	3.08
OE-2	Single fruit weight	19	3.54
OE-2	Single fruit weight	20	3.29
OE-2	Single fruit weight	21	1.54
OE-2	Single fruit weight	22	2.8
OE-3	Single fruit weight	1	4.27
OE-3	Single fruit weight	2	2.35
OE-3	Single fruit weight	3	2.83
OE-3	Single fruit weight	4	2.89
OE-3	Single fruit weight	5	2.08
OE-3	Single fruit weight	6	1.95
OE-3	Single fruit weight	7	3
OE-3	Single fruit weight	8	2.53
OE-3	Single fruit weight	9	2
OE-3	Single fruit weight	10	2.65
OE-3	Single fruit weight	11	1.71
OE-3	Single fruit weight	12	1.49
OE-3	Single fruit weight	13	1.45
OE-3	Single fruit weight	14	2.41
OE-3	Single fruit weight	15	5.05
OE-3	Single fruit weight	16	3.21
OE-3	Single fruit weight	17	2.78
OE-3	Single fruit weight	18	3.54
OE-3	Single fruit weight	19	4.23
OE-3	Single fruit weight	20	3.02
OE-3	Single fruit weight	21	1.46
OE-3	Single fruit weight	22	1.71
OE-3	Single fruit weight	23	2.41
OE-3	Single fruit weight	24	2.65
OE-3	Single fruit weight	25	2.27
OE-3	Single fruit weight	26	2.48

## Sheet: Fig. 3h
Fig. 3h. Transverse diameter for red fruits in WT and T2 trangenic tomato lines.
Sample	Trait	Repeat	Value (mm)
WT	Transverse diameter	1	22.97	0.000726271	0.00476281	0.339305
WT	Transverse diameter	2	18.6
WT	Transverse diameter	3	21.11
WT	Transverse diameter	4	20.09
WT	Transverse diameter	5	18.54
WT	Transverse diameter	6	21.71
WT	Transverse diameter	7	19.71
WT	Transverse diameter	8	17.72
WT	Transverse diameter	9	18.97
WT	Transverse diameter	10	16.75
WT	Transverse diameter	11	17.73
WT	Transverse diameter	12	18.47
WT	Transverse diameter	13	15.75
WT	Transverse diameter	14	18.29
WT	Transverse diameter	15	16.77
WT	Transverse diameter	16	16.97
WT	Transverse diameter	17	15.22
WT	Transverse diameter	18	13.63
WT	Transverse diameter	19	18.24
WT	Transverse diameter	20	20.16
WT	Transverse diameter	21	18.47
WT	Transverse diameter	22	18.32
WT	Transverse diameter	23	18.21
WT	Transverse diameter	24	20.92
WT	Transverse diameter	25	20.11
WT	Transverse diameter	26	21.7
WT	Transverse diameter	27	18.57
WT	Transverse diameter	28	19.24
WT	Transverse diameter	29	22.97
WT	Transverse diameter	30	18.6
WT	Transverse diameter	31	21.11
WT	Transverse diameter	32	20.09
WT	Transverse diameter	33	18.54
WT	Transverse diameter	34	17.89
WT	Transverse diameter	35	19
WT	Transverse diameter	36	20.11
WT	Transverse diameter	37	20.14
WT	Transverse diameter	38	18.31
WT	Transverse diameter	39	18.82
WT	Transverse diameter	40	18.97
WT	Transverse diameter	41	19.83
WT	Transverse diameter	42	18.89
WT	Transverse diameter	43	18.17
WT	Transverse diameter	44	19.07
WT	Transverse diameter	45	18.08
WT	Transverse diameter	46	18.26
WT	Transverse diameter	47	16.84
WT	Transverse diameter	48	16.36
WT	Transverse diameter	49	17.48
WT	Transverse diameter	50	20.68
WT	Transverse diameter	51	16.74
WT	Transverse diameter	52	19.35
WT	Transverse diameter	53	18.06
WT	Transverse diameter	54	17.37
WT	Transverse diameter	55	16.19
OE-1	Transverse diameter	1	19.78
OE-1	Transverse diameter	2	19.37
OE-1	Transverse diameter	3	19.01
OE-1	Transverse diameter	4	18.14
OE-1	Transverse diameter	5	20.7
OE-1	Transverse diameter	6	21.26
OE-1	Transverse diameter	7	18.18
OE-1	Transverse diameter	8	17.81
OE-1	Transverse diameter	9	17.81
OE-1	Transverse diameter	10	19.6
OE-1	Transverse diameter	11	17.59
OE-1	Transverse diameter	12	15.86
OE-1	Transverse diameter	13	16.71
OE-1	Transverse diameter	14	15.36
OE-1	Transverse diameter	15	15.47
OE-1	Transverse diameter	16	16.26
OE-1	Transverse diameter	17	15.71
OE-1	Transverse diameter	18	14.88
OE-1	Transverse diameter	19	14.37
OE-1	Transverse diameter	20	15
OE-1	Transverse diameter	21	15.34
OE-1	Transverse diameter	22	14.16
OE-1	Transverse diameter	23	12.66
OE-2	Transverse diameter	1	14.39
OE-2	Transverse diameter	2	11.68
OE-2	Transverse diameter	3	15.64
OE-2	Transverse diameter	4	15.96
OE-2	Transverse diameter	5	12.12
OE-2	Transverse diameter	6	19.78
OE-2	Transverse diameter	7	19.37
OE-2	Transverse diameter	8	19.01
OE-2	Transverse diameter	9	18.14
OE-2	Transverse diameter	10	20.7
OE-2	Transverse diameter	11	19.07
OE-2	Transverse diameter	12	19.22
OE-2	Transverse diameter	13	15.91
OE-2	Transverse diameter	14	19.15
OE-2	Transverse diameter	15	18.14
OE-2	Transverse diameter	16	15.85
OE-2	Transverse diameter	17	18.05
OE-2	Transverse diameter	18	18.65
OE-2	Transverse diameter	19	18.49
OE-2	Transverse diameter	20	17.38
OE-2	Transverse diameter	21	14.99
OE-2	Transverse diameter	22	17.77
OE-3	Transverse diameter	1	20.83
OE-3	Transverse diameter	2	17.02
OE-3	Transverse diameter	3	19.2
OE-3	Transverse diameter	4	17.93
OE-3	Transverse diameter	5	16.29
OE-3	Transverse diameter	6	15.76
OE-3	Transverse diameter	7	18.88
OE-3	Transverse diameter	8	18.05
OE-3	Transverse diameter	9	16.33
OE-3	Transverse diameter	10	17.76
OE-3	Transverse diameter	11	14.98
OE-3	Transverse diameter	12	14.8
OE-3	Transverse diameter	13	14.86
OE-3	Transverse diameter	14	16.78
OE-3	Transverse diameter	15	29.37
OE-3	Transverse diameter	16	18.8
OE-3	Transverse diameter	17	18.12
OE-3	Transverse diameter	18	22.24
OE-3	Transverse diameter	19	27.2
OE-3	Transverse diameter	20	17.95
OE-3	Transverse diameter	21	14.33
OE-3	Transverse diameter	22	14.83
OE-3	Transverse diameter	23	16.78
OE-3	Transverse diameter	24	17.45
OE-3	Transverse diameter	25	17.07
OE-3	Transverse diameter	26	18.01

## Sheet: Fig. 3i
Fig. 3i. Longitudinal diameter for red fruits in WT and T2 trangenic tomato lines.
Sample	Trait	Repeat	Value (mm)
WT	Longitudinal diameter	1	19.22	0.0349663	0.782413	0.00240265
WT	Longitudinal diameter	2	16.62
WT	Longitudinal diameter	3	18.11
WT	Longitudinal diameter	4	17.9
WT	Longitudinal diameter	5	17.01
WT	Longitudinal diameter	6	17.26
WT	Longitudinal diameter	7	15.47
WT	Longitudinal diameter	8	15.88
WT	Longitudinal diameter	9	15.76
WT	Longitudinal diameter	10	14.14
WT	Longitudinal diameter	11	15.27
WT	Longitudinal diameter	12	15.25
WT	Longitudinal diameter	13	14.9
WT	Longitudinal diameter	14	15.46
WT	Longitudinal diameter	15	14.15
WT	Longitudinal diameter	16	15.82
WT	Longitudinal diameter	17	13.99
WT	Longitudinal diameter	18	12.33
WT	Longitudinal diameter	19	16.22
WT	Longitudinal diameter	20	17.79
WT	Longitudinal diameter	21	17.33
WT	Longitudinal diameter	22	16.3
WT	Longitudinal diameter	23	16.48
WT	Longitudinal diameter	24	18.17
WT	Longitudinal diameter	25	17.35
WT	Longitudinal diameter	26	18.92
WT	Longitudinal diameter	27	16.57
WT	Longitudinal diameter	28	16.8
WT	Longitudinal diameter	29	19.22
WT	Longitudinal diameter	30	16.62
WT	Longitudinal diameter	31	18.11
WT	Longitudinal diameter	32	17.9
WT	Longitudinal diameter	33	17.01
WT	Longitudinal diameter	34	16.53
WT	Longitudinal diameter	35	16.96
WT	Longitudinal diameter	36	15.73
WT	Longitudinal diameter	37	16.7
WT	Longitudinal diameter	38	16.97
WT	Longitudinal diameter	39	16.69
WT	Longitudinal diameter	40	17.65
WT	Longitudinal diameter	41	16.14
WT	Longitudinal diameter	42	18.31
WT	Longitudinal diameter	43	16.1
WT	Longitudinal diameter	44	16.96
WT	Longitudinal diameter	45	16.51
WT	Longitudinal diameter	46	15.17
WT	Longitudinal diameter	47	16.06
WT	Longitudinal diameter	48	15.62
WT	Longitudinal diameter	49	16.82
WT	Longitudinal diameter	50	18.71
WT	Longitudinal diameter	51	15.5
WT	Longitudinal diameter	52	18.25
WT	Longitudinal diameter	53	16.47
WT	Longitudinal diameter	54	16
WT	Longitudinal diameter	55	14.71
OE-1	Longitudinal diameter	1	17.59
OE-1	Longitudinal diameter	2	16.79
OE-1	Longitudinal diameter	3	17.92
OE-1	Longitudinal diameter	4	16.72
OE-1	Longitudinal diameter	5	17
OE-1	Longitudinal diameter	6	19.23
OE-1	Longitudinal diameter	7	16.76
OE-1	Longitudinal diameter	8	16.32
OE-1	Longitudinal diameter	9	15.27
OE-1	Longitudinal diameter	10	17.59
OE-1	Longitudinal diameter	11	16.72
OE-1	Longitudinal diameter	12	14.56
OE-1	Longitudinal diameter	13	16.13
OE-1	Longitudinal diameter	14	14.9
OE-1	Longitudinal diameter	15	14.68
OE-1	Longitudinal diameter	16	15.42
OE-1	Longitudinal diameter	17	14.64
OE-1	Longitudinal diameter	18	14.86
OE-1	Longitudinal diameter	19	14.1
OE-1	Longitudinal diameter	20	14.99
OE-1	Longitudinal diameter	21	14.62
OE-1	Longitudinal diameter	22	13.6
OE-1	Longitudinal diameter	23	12.42
OE-2	Longitudinal diameter	1	14.63
OE-2	Longitudinal diameter	2	12.81
OE-2	Longitudinal diameter	3	15.86
OE-2	Longitudinal diameter	4	15.75
OE-2	Longitudinal diameter	5	12.61
OE-2	Longitudinal diameter	6	17.59
OE-2	Longitudinal diameter	7	16.79
OE-2	Longitudinal diameter	8	17.92
OE-2	Longitudinal diameter	9	16.72
OE-2	Longitudinal diameter	10	17
OE-2	Longitudinal diameter	11	16.11
OE-2	Longitudinal diameter	12	18.29
OE-2	Longitudinal diameter	13	16.36
OE-2	Longitudinal diameter	14	20.03
OE-2	Longitudinal diameter	15	17.86
OE-2	Longitudinal diameter	16	14.27
OE-2	Longitudinal diameter	17	16.67
OE-2	Longitudinal diameter	18	18.56
OE-2	Longitudinal diameter	19	19.72
OE-2	Longitudinal diameter	20	15.24
OE-2	Longitudinal diameter	21	15.13
OE-2	Longitudinal diameter	22	15.65
OE-3	Longitudinal diameter	1	17.23
OE-3	Longitudinal diameter	2	15.4
OE-3	Longitudinal diameter	3	16.04
OE-3	Longitudinal diameter	4	15.87
OE-3	Longitudinal diameter	5	15.34
OE-3	Longitudinal diameter	6	15.28
OE-3	Longitudinal diameter	7	15.74
OE-3	Longitudinal diameter	8	15.36
OE-3	Longitudinal diameter	9	14.66
OE-3	Longitudinal diameter	10	16.17
OE-3	Longitudinal diameter	11	14.1
OE-3	Longitudinal diameter	12	14.79
OE-3	Longitudinal diameter	13	14.61
OE-3	Longitudinal diameter	14	16.74
OE-3	Longitudinal diameter	15	15.42
OE-3	Longitudinal diameter	16	17.35
OE-3	Longitudinal diameter	17	17.89
OE-3	Longitudinal diameter	18	14.6
OE-3	Longitudinal diameter	19	14.38
OE-3	Longitudinal diameter	20	16.13
OE-3	Longitudinal diameter	21	12.82
OE-3	Longitudinal diameter	22	13.6
OE-3	Longitudinal diameter	23	16.74
OE-3	Longitudinal diameter	24	16.23
OE-3	Longitudinal diameter	25	16.2
OE-3	Longitudinal diameter	26	15.9
