# Supplementary material for: Super-pangenome analyses highlight genomic diversity and structural variation across wild and cultivated tomato species
Source: Nat Genet. 2023 Apr 6;55(5):852–60. doi: 10.1038/s41588-023-01340-y (PMC10181942; doi:10.1038/s41588-023-01340-y)
Supplement: Source Data Fig. 4 — Statistical source data for Fig. 4. [file 41588_2023_1340_MOESM9_ESM.xlsx]

## Sheet: Fig. 4a
Fig. 4a. Genome-wide distribution of QTLs with top 200 phenotypic variation explained (PVE).
Type	Shape	Chrom	Start	End
SNP	circle	10	67029449	67029459
SNP	circle	10	67029449	67029459
SNP	circle	4	22877597	22877607
SNP	circle	10	15306937	15306947
SNP	circle	10	15306937	15306947
SNP	circle	8	43010683	43010693
SNP	circle	4	55687992	55688002
SNP	circle	6	47095576	47095586
SNP	circle	5	5859642	5859652
SNP	circle	10	15860017	15860027
SNP	circle	6	47119845	47119855
SNP	circle	10	15320578	15320588
SNP	circle	10	15315816	15315826
SNP	circle	1	76814360	76814370
SNP	circle	3	61791626	61791636
SNP	circle	11	943692	943702
SNP	circle	1	76814360	76814370
SNP	circle	4	926921	926931
SNP	circle	6	49629521	49629531
SNP	circle	3	4152726	4152736
SNP	circle	10	36085620	36085630
SNP	circle	5	5813807	5813817
SNP	circle	5	5813070	5813080
SNP	circle	8	56509950	56509960
SNP	circle	10	13995729	13995739
SNP	circle	9	28253068	28253078
SNP	circle	12	53128413	53128423
SNP	circle	3	45614519	45614529
SNP	circle	5	5859642	5859652
SNP	circle	10	15746385	15746395
SNP	circle	2	30848955	30848965
SNP	circle	5	10370392	10370402
SNP	circle	10	15316603	15316613
SNP	circle	9	68394408	68394418
SNP_SV	box	12	995135	995145
SNP_SV	box	11	42120401	42120411
SNP_SV	box	6	1289080	1289090
SNP_SV	box	6	2321945	2321955
SNP_SV	box	5	61800306	61800316
SNP_SV	box	7	68633317	68633327
SNP_SV	box	4	2266217	2266227
SV	triangle	2	43097951	43097961
SV	triangle	7	29735453	29735463
SV	triangle	6	40160665	40160675
SV	triangle	1	89801664	89801674
SV	triangle	11	53732820	53732830
SV	triangle	3	16090655	16090665
SV	triangle	11	38443035	38443045
SV	triangle	9	36489717	36489727
SV	triangle	4	8376058	8376068
SV	triangle	11	41692263	41692273
SV	triangle	1	95436242	95436252
SV	triangle	3	47140031	47140041
SV	triangle	8	3707950	3707960
SV	triangle	1	77672900	77672910
SV	triangle	4	3594300	3594310
SV	triangle	12	58834231	58834241
SV	triangle	5	63730350	63730360
SV	triangle	4	37989799	37989809
SV	triangle	4	2757634	2757644
SV	triangle	9	62288280	62288290
SV	triangle	6	26464179	26464189
SV	triangle	4	37989799	37989809
SV	triangle	2	41796458	41796468
SV	triangle	12	28139334	28139344
SV	triangle	6	2072049	2072059
SV	triangle	9	36628382	36628392
SV	triangle	11	18080984	18080994
SV	triangle	3	2658825	2658835
SV	triangle	5	48614531	48614541
SV	triangle	2	53675241	53675251
SV	triangle	10	41447383	41447393
SV	triangle	4	59225507	59225517
SV	triangle	10	59673754	59673764
SV	triangle	5	65995944	65995954
SV	triangle	4	19162835	19162845
SV	triangle	4	25807662	25807672
SV	triangle	6	50578027	50578037
SV	triangle	9	33182383	33182393
SV	triangle	6	48113901	48113911
SV	triangle	12	3503950	3503960
SV	triangle	2	37295770	37295780
SV	triangle	12	13240726	13240736
SV	triangle	2	33062270	33062280
SV	triangle	1	84375338	84375348
SV	triangle	6	45212030	45212040
SV	triangle	6	45420319	45420329
SV	triangle	7	64817005	64817015
SV	triangle	5	30055838	30055848
SV	triangle	6	48113901	48113911
SV	triangle	11	43608034	43608044
